# Supplementary material for: The magic words: Using computers to uncover mental associations for use in magic trick design
Source: PLoS One. 2017 Aug 9;12(8):e0181877. doi: 10.1371/journal.pone.0181877 (PMC5549901; doi:10.1371/journal.pone.0181877)
Supplement: S1 Dataset — (XLSX) [file pone.0181877.s001.xlsx]

## Sheet: successes
trick	general feeling	language trick	general 0-4	language trick 0-4	Calibrated	change	guessed method	words	words score	score diff	suspicions	how works
language	4	3	3	2	1	-1	1	impressed	4	1	when he was writing	most of them were with food?
language	4	4	3	3	3	0	1	surprised	4	0		I suspect that there are a number of food reference cards and food is the most obvious link
language	5	5	4	4	4	0		predictable	3	-2	when the cards were being shuffled	I think that the written piece of information is pre-determined and that the cards are forced to the user
language	4	4	3	3	3	0		impressed	4	0
language	5	4	4	3	2	-1		impressed	4	0
language	4	4	3	3	3	0		impressed	4	0	letting us choose our own pile
language	5	5	4	4	4	0		impressed, amazed	5	0	when he said I look hungry
language	5	4	4	3	2	-1		amazed	5	1	when he wrote our names down	no idea
language	5	5	4	4	4	0		amazed	5	0	when he said "when you sat down you seemed hungry"
language	5	5	4	4	4	0		impressed	4	-1	I wasn't suspicious
language	5	5	4	4	4	0		impressed	4	-1	nothing	reading facial expressions which helps to make a prediction
language	5	5	4	4	4	0		amazed, impressed	5	0	nothing, I found the trick really cool, it was awesome!	I honestly have no clue. It seems almost impossible!? This guy must be magic! (please tell me how to get to Hogwarts!)
language	5	3	4	2	0	-2		neutral	3	0		bit of an idea but not much
language	4	4	3	3	3	0		impressed	4	0	told us to pick a card, and then match them up. And the answer said it was hungry
language	4	3	3	2	1	-1		surprised	4	1	when he wrote hungry
language	4	3	3	2	1	-1		surprised	4	1	when he wrote our names	he knows the card and remembers it
language	5	3	4	2	0	-2		surprised	4	1	when he wrote our names	he knows the cards in the deck in a certain order
language	3	4	2	3	4	1		impressed	4	0
language	5	4	4	3	2	-1		impressed	4	0	showing the card, dealing the cards	deck swap, power of thought
language	4	5	3	4	5	1		impressed	4	-1	writing our names down	no idea
language	5	4	4	3	2	-1		impressed	4	0	wrote something down	set up?
language	5	4	4	3	2	-1		amazed	5	1
language	5	4	4	3	2	-1		impressed	4	0	none	no idea
language	4	4	3	3	3	0		surprised, impressed	4	0	when he wrote things down at the start	no idea
language	4	4	3	3	3	0		amazed, impressed	5	1
language	5	4	4	3	2	-1		impressed, predictable	3	-1
language	5	5	4	4	4	0		impressed	4	-1	there were none the trick was totally fluent
language	5	4	4	3	2	-1		amazed	5	1
language	5	4	4	3	2	-1		impressed	4	0	none	eye contact
language	4	3	3	2	1	-1		impressed	4	1	none	I don't know sorry
language	5	5	4	4	4	0		amazed, surprised	5	0
language	5	5	4	4	4	0		amazed, surprised, impressed	5	0
language	5	5	4	4	4	0		surprised, impressed	4	-1	when he was writing our names	no idea
language	5	4	4	3	2	-1		surprised, impressed	4	0
language	4	5	3	4	5	1		amazed, surprised	5	0	nothing	magic and science
language	4	4	3	3	3	0		amazed	5	1		magic and science
language	5	4	4	3	2	-1		surprised	4	0	nothing
language	5	4	4	3	2	-1		amazed	5	1	nothing	by magic/optical illusion
language	5	5	4	4	4	0		surprised, impressed, predictable	3.33333	-1.66667		hand under the table switched cards
language	5	5	4	4	4	0		amazed	5	0	dunno?	he wrote everything down and then rubbed them out the card we got
language	5	5	4	4	4	0		amazed	5	0	when he dealt out the cards	?
language	5	5	4	4	4	0		surprised, impressed, amazed	5	0	when he wrote down the names at the start	skill
language	5	5	4	4	4	0		amazed	5	0	when he dealt out the cards and asked for name
language	4	4	3	3	3	0		surprised, impressed	4	0		the cards may be staged at the start and you may be forced to shuffle them only on the table
language	5	4	4	3	2	-1		impressed	4	0	none	not sure
language	4	4	3	3	3	0	1	surprised, predictable	3	-1	none	more than 1 food/word - one in each pile
language	5	4	4	3	2	-1		impressed	4	0	none	magic!
language	4	4	3	3	3	0		impressed	4	0		more than 1 food/snack?
language	5	5	4	4	4	0		surprised, impressed, amazed	5	0
language	5	5	4	4	4	0		surprised, impressed, amazed	5	0		don't know
language	4	4	3	3	3	0		impressed	4	0	writing down names	I think he guessed food because we had just been on a trip
language	3	5	2	4	6	2		surprised, impressed	4	-1
language	4	3	3	2	1	-1	1	impressed	4	1	when he was dealing out the piles	there are only two things that go together in each pile
language	4	4	3	3	3	0		impressed	4	0	when he was writing something down	he knows all the cards
language	5	4	4	3	2	-1		impressed, predictable	3	-1
language	4	3	3	2	1	-1		neutral	3	0	when he was writing something down	there are only two things that would have gone together?
language	5	4	4	3	2	-1		impressed	4	0
language	4	4	3	3	3	0		surprised	4	0		I don't know
language	4	4	3	3	3	0		impressed	4	0
language	5	5	4	4	4	0		amazed	4	-1	maybe in the beginning but not so much
language	4	4	3	3	3	0		impressed	4	0	when he wrote our name down	dunno
language	4	5	3	4	5	1		impressed, amazed	5	0	when he wrote our names on the paper
language	3	5	2	4	6	2		surprised, amazed	5	0	none	no idea
language	4	4	3	3	3	0		impressed	4	0	when he wrote something down at the start
language	5	5	4	4	4	0		impressed	4	-1	none	magic!
language	4	4	3	3	3	0		impressed	4	0	when he wrote something down	nearly lunchtime, he knows we're hungry so he writes down food and another word
language	5	5	4	4	4	0		impressed	4	-1
language	4	4	3	3	3	0		impressed	4	0	when you couldn't see the names being written	writing it down at different times to name
language	4	3	3	2	1	-1		neutral, impressed, predictable	3	0
language	5	5	4	4	4	0		impressed	4	-1		dunno
language	4	5	3	4	5	1		surprised, impressed	4	-1	when howard told us to look around while he was mixing cards	I don't know, but I want to know
language	4	5	3	4	5	1		impressed	4	-1		I don't know
language	5	4	4	3	2	-1	1	impressed	4	0		obviuos pairings and howard managed to manipulate cards
language	5	5	4	4	4	0		surprised	4	-1	no, it finished quickly so I never noticed	perhaps he knew what the two piles were so knew the obvious pair we would choose? Not sure…
language	5	4	4	3	2	-1		surprised, impressed	4	0	can't think of any	I don't know but I really want to! Could be a popular choice
language	4	4	3	3	3	0	1	surprised	4	0	not really	I don't know! Maybe in every pile of images and words there was a food card, and the rest were random
language	5	5	4	4	4	0	1	impressed	4	-1		he knows there is a card pair that relates more and hopes we pick that one
language	5	5	4	4	4	0		impressed	4	-1		don't know
language	5	4	4	3	2	-1				-4	I have no idea
language	4	4	3	3	3	0		impressed	4	0		I have no idea
language	5	5	4	4	4	0		impressed, amazed	5	0		I have no idea!
language	5	5	4	4	4	0		surprised, impressed	4	-1	when we had to choose a pile	I have no idea
language	4	4	3	3	3	0		surprised, impressed	4	0	I didn't	I don't have single clue?
language	4	5	3	4	5	1		surprised	4	-1	shuffling maybe?	don't know
language	4	5	3	4	5	1		impressed	4	-1	shuffling the cards	no idea
language	5	4	4	3	2	-1		impressed	4	0	shuffle of the cards	not a clue
language	4	3	3	2	1	-1		surprised, amazed	5	2	all the time	no idea!
language	5	5	4	4	4	0		amazed	5	0	when he asked for my name and he asked to keep writing after he I told him my name	no idea!
language	4	4	3	3	3	0		impressed	4	0		no idea!
language	4	4	3	3	3	0		impressed	4	0	none	by magic of course!
language	5	4	4	3	2	-1	1	obvious	3	-1	when he wrote down my name and it took really long	I think there was only one strong pair
language	4	4	3	3	3	0		surprised, impressed, predictable	3.66667	-0.333333		only one match in set - counts cards
language	4	3	3	2	1	-1		impressed	4	1	name
language	5	4	4	3	2	-1		amazed	5	1
language	4	5	3	4	5	1		surprised	4	-1		no idea
language	4	4	3	3	3	0		impressed	4	0	none	probability/statistics
language	4	4	3	3	3	0	1	impressed	4	0	dealing in 4s	each set of four has the same option
language	5	3	4	2	0	-2		bored	1	-2	when he put the cards facing up on the table the way he shuffled them	predictions
language	5	5	4	4	4	0		surprised	4	-1	none	no idea
language	5	5	4	4	4	0		impressed	4	-1
language	5	5	4	4	4	0		impressed	4	-1	none	maybe any phrase could be interpreted
language	4	5	3	4	5	1		impressed	4	-1	none really	loose interpretation of the card meaning
language	5	4	4	3	2	-1		impressed	4	0
language	5	4	4	3	2	-1		amazed	5	1
language	5	5	4	4	4	0		amazed	5	0
language	5	5	4	4	4	0		impressed, amazed	5	0
language	5	4	4	3	2	-1		surprised, impressed	4	0
language	4	4	3	3	3	0		surprised	4	0
language	4	4	3	3	3	0		impressed	4	0
language	3	4	2	3	4	1		surprised	4	0	during the shuffle	I don't know, I guess you are a wizard!
language	5	5	4	4	4	0		surprised, impressed, amazed	5	0	I didn't feel anything was suspicious
language	5	5	4	4	4	0		surprised	4	-1	I didn't!	can't think!
language	5	4	4	3	2	-1		amazed	5	1		I think that he knew the positions and changed them
language	5	5	4	4	4	0		amazed	5	0
language	4	4	3	3	3	0		amazed	5	1
language	5	4	4	3	2	-1		surprised	4	0	none	only food matches the words
language	5	5	4	4	4	0		impressed	4	-1	none	there are only food matches in the deck???
language	4	5	3	4	5	1		surprised, impressed, amazed	5	0	I didn't suspect anything	I have no idea
language	4	4	3	3	3	0		surprised, impressed	4	0	I didn't	all the words and images have something to do with food?
language	5	4	4	3	2	-1		impressed	4	0
language	4	4	3	3	3	0		impressed	4	0	while I was looking at the cards
language	3	4	2	3	4	1		impressed	4	0	dodgy eyes
language	5	4	4	3	2	-1		surprised, impressed	4	0
language	4	4	3	3	3	0		impressed	4	0
language	4	4	3	3	3	0		impressed	4	0
language	5	3	4	2	0	-2		neutral	3	0
language	4	4	3	3	3	0		impressed	4	0		I think it was some sleight of hand when they were dealy
language	4	4	3	3	3	0	1	impressed	4	0		the four piles had the same cards in them - only one strong pair

## Sheet: fails
word	image	occurrences
model	car	2
system	printer	1
system	computer	2
financial	calculator	2
attractive	mountains	1
beauty	mountains	1
handsome	clothes	2
model	clothes	4

## Sheet: word analysis
word	score		words	score	optimistic score
amazed	5		impressed	4	4
impressed	4		surprised	4	4
surprised	4		predictable	3	3
neutral	3		impressed	4	4
obvious	2		impressed	4	4
predictable	2		impressed	4	4
bored	1		impressed, amazed	4.5	5
			amazed	5	5
			amazed	5	5
			impressed	4	4
			impressed	4	4
			amazed, impressed	4.5	5
			neutral	3	3
			impressed	4	4
			surprised	4	4
			surprised	4	4
			surprised	4	4
			impressed	4	4
			impressed	4	4
			impressed	4	4
			impressed	4	4
			amazed	5	5
			impressed	4	4
			surprised, impressed	4	4
			amazed, impressed	4.5	5
			impressed, predictable	3	3
			impressed	4	4
			amazed	5	5
			impressed	4	4
			impressed	4	4
			amazed, surprised	4.5	5
			amazed, surprised, impressed	4.33333	5
			surprised, impressed	4	4
			surprised, impressed	4	4
			amazed, surprised	4.5	5
			amazed	5	5
			surprised	4	4
			amazed	5	5
			surprised, impressed, predictable	3.33333	3.33333
			amazed	5	5
			amazed	5	5
			surprised, impressed, amazed	4.33333	5
			amazed	5	5
			surprised, impressed	4	4
			impressed	4	4
			surprised, predictable	3	3
			impressed	4	4
			impressed	4	4
			surprised, impressed, amazed	4.33333	5
			surprised, impressed, amazed	4.33333	5
			impressed	4	4
			surprised, impressed	4	4
			impressed	4	4
			impressed	4	4
			impressed, predictable	3	3
			neutral	3	3
			impressed	4	4
			surprised	4	4
			impressed	4	4
			amazed	4	4
			impressed	4	4
			impressed, amazed	4.5	5
			surprised, amazed	4.5	5
			impressed	4	4
			impressed	4	4
			impressed	4	4
			impressed	4	4
			impressed	4	4
			neutral, impressed, predictable	3	3
			impressed	4	4
			surprised, impressed	4	4
			impressed	4	4
			impressed	4	4
			surprised	4	4
			surprised, impressed	4	4
			surprised	4	4
			impressed	4	4
			impressed	4	4
			impressed	4	4
			impressed, amazed	4.5	5
			surprised, impressed	4	4
			surprised, impressed	4	4
			surprised	4	4
			impressed	4	4
			impressed	4	4
			surprised, amazed	4.5	5
			amazed	5	5
			impressed	4	4
			impressed	4	4
			obvious	3	3
			surprised, impressed, predictable	3.66667	3.66667
			impressed	4	4
			amazed	5	5
			surprised	4	4
			impressed	4	4
			impressed	4	4
			bored	1	1
			surprised	4	4
			impressed	4	4
			impressed	4	4
			impressed	4	4
			impressed	4	4
			amazed	5	5
			amazed	5	5
			impressed, amazed	4.5	5
			surprised, impressed	4	4
			surprised	4	4
			impressed	4	4
			surprised	4	4
			surprised, impressed, amazed	4.33333	5
			surprised	4	4
			amazed	5	5
			amazed	5	5
			amazed	5	5
			surprised	4	4
			impressed	4	4
			surprised, impressed, amazed	4.33333	5
			surprised, impressed	4	4
			impressed	4	4
			impressed	4	4
			impressed	4	4
			surprised, impressed	4	4
			impressed	4	4
			impressed	4	4
			neutral	3	3
			impressed	4	4
			impressed	4	4

## Sheet: word image responses
word	image	avg(rating)	Summary
		2	none, , okay, ,
attractive	car	3	style, expensive, limo, Antithesis, expensive, nice car
attractive	computer	2.4444	advertisement, great game, online dating, online dating, Game graphics, Photoshop isnt real, it s not a mac, well designed, out dated
attractive	sun	2.4444	sun is pretty, sunny personality, bright and beautiful, summer time, Tanning, passion, shining, , sunshine gives life
attractive	mountains	2.4	beautiful, beautiful, freedom, View,
attractive	clothes	2.375	expensive, well-dressed, models, nice clothes, comfortable, , comfortable, casual
attractive	shoe	2.3636	Lovely shoes, girl, High heels, , model, to each his own, new shoes, fetish, sporting colours, inflammation, holiday romance
attractive	mouth_eating	2.3077	lips, lips, lips, olives arent attract, commercial, appetite, strait teeth, good food, no, eating habits, inticing, dainty, lips
attractive	bowl_icecream	2.2857	desserts make fat, date, cool, Colourful, hmmmmm, cold, pretty desserts
attractive	bowl_of_fruit	2.2857	, still life, art, hawaii, artistic talent, , Not attractive
attractive	man	2.2	outfit, good-looking, , meet, Good Looking
attractive	printer	2.125	Online images, stylish, function, picture, , wireless, Marketing, Secretary
attractive	chair	2.0909	butt, lovely decor, red things, Design, simple, vague, ugly, simple design, Chair looks good, punishment, product design
attractive	calculator	2	, benefits, b00bs, 80085 (boobs), force, solving problems, numbers, result, knowledge
attractive	headphones	2	music, , music, evening in, disco, fashion
attractive	burger_fries	1.7143	fat, fast food makes fat, fast food, if hungry, but junk, foods, delicious
attractive	flag	1.6667	fireworks, patriot, race
beauty	clothes	2.8889	Fashion, Fashion, Style, choices, beholder, fashion, comfort, fashion, clothes
beauty	mountains	2.8182	landscape, glorious, holidays, Himalaya, View, nature, america, scenary, mountains are pretty, forest,
beauty	bowl_of_fruit	2.7778	survival, still life, natural, still life, Still life, painting, painting, painting, artistic, nature
beauty	sun	2.5	sunrise, sunshine is lovely, sunny day, happiness, Sunny, golden tan, bright sunshine, shining, nature, happiness
beauty	chair	2.3333	design, in the eye of... etc, school
beauty	bowl_icecream	2.2353	craving, face cream, , penis, skinny, love, colours, In the eye of the be, ice cream, still life, Colour, sex (see Freudian ), Sky Fruit Nature, pink berry, fresh veg, colorful, delicious
beauty	mouth_eating	2.1667	anorexia, Teeth, dieting, eating begets beauty, on a date, mouth
beauty	car	2.1176	sun, style, collectors item, classic car, Form, business, chevy nova, urban design, jaguar, turquoise, , , vintage car, echo, colour, color,
beauty	computer	2.0909	Oh apple (vs pc), model, doable, working properly, , computer image, photoshoped, technology, mac book air, online dating, pornography
beauty	man	2.0833	person s looks, eye of beholder, young man, , lack thereof, Inner, beholder, Love, attractive man, appearance, worth of all people, Not only skin deep
beauty	calculator	2	math is easier, technology, 80085, mathematics, Math, 20 chars is too shor, maths, eight boobs, work
beauty	flag	2	american flag, ugly, American, subjective, Not
beauty	printer	1.8333	photograph, picture printing, printing girls, printed picture, cant,
beauty	burger_fries	1.5833	, Not, grease, At war, lies and deceit, dieting, double cheeseburger, packaging, Eye of beholder, mc donalds, fat, Threat to concept
beauty	shoe	1.5714	ugly, , brand new, New shoes, shoe, modeling shoes, eye of the beholder
beauty	headphones	1.4	cant, music, romantic song, music, pop star
bet	calculator	4	odds
bet	clothes	2.5	gambling, strip poker
bet	computer	2	Online Bet, online gambling, gamble
bet	flag	2	gamble
bet	headphones	2	Pirated music
bet	mountains	2	fail, fail
bet	burger_fries	1.5	Dare, Gambling Dinner
bet	man	1	beard growing contes
bet	shoe	1	ugly shoe, Children
bet	bowl_icecream	0	bowl
bites	mouth_eating	3.2	biting your food, eating lunch, teeth, , hunger
bites	bowl_icecream	2.8182	tasty veg, snacks, Tasting or blemish, eating, eating snacks, eating, eat fruit, , yummy, sundae, healthy snacks
bites	computer	2.8182	hardware, cookies, confusion, gate, computer crashes, megabites, bytes of memory, Gigabytes, information storage, computer memory, Gigabytes
bites	car	2.6667	car, clutch, harm mother nature
bites	bowl_of_fruit	2.4286	food, healthy, eating fruit, food, food, tasty,
bites	flag	2.3333	, war, military, obesity, Big bites, to stay on top
bites	man	2.3333	man bites dog, Hunger, man bites dog, eats, werewolf, , human, canbil, man dog
bites	shoe	2.3333	bug, ulgy, cellulitis
bites	mountains	2.2222	, , mosquito bites, Cheese, Children, mountain cold, mosquito, teeth-looking, Mosquitoes
bites	burger_fries	2.2	eating, calories, , yummy, eats
bites	headphones	2.1667	lasting tune, my ears, ears, remixing, heavy metal, music taste
bites	calculator	2.1429	homework, Broken, bytes, computerisation, electricity, Math,
bites	printer	2.0714	gigabytes, clips, work bites my ass, bytes, file information, hard work, printer, electric, megabytes, Machine, paper jam, work, sound, memory
bites	clothes	2	mouse, damaged clothing, teeth, apple, less, Taste
bites	sun	2	Sunburn, sun shine, Mosquitoes, sunburn, sunburn, sun burn, bugs, mosquitos, sun burn, Mosquito bites, sunburn, crisps, midges, bug bites
bites	chair	1.3333	dinner, torture, coat trapped, , School Bites, , will never, sit, butts on chairs?
business	computer	3.1429	systems, tool, Computer, computer, Office, web sales of product, website
business	burger_fries	3	MacDonalds, mcdonalds, cheap franchise, Macdonalds, fast foodrestaurants, fries, Lunch, mickey d
business	car	3	driver, , Company Car, commuting, pollution, taxi, commute work, company car
business	printer	3	business cards, , printer, effeciency
business	flag	2.9412	corrupt, capitalism, cold hearts, the economy of USA, dollar, high, Microsoft, capitalism, economic leader, American Made, patriotic, , is politics, store, corruption, Country, wall street
business	calculator	2.7273	calculation, test, calculations, finances, accounts, Useful item for work, money, money, Accountancy, accounts, financial business
business	headphones	2.5	curry world, music, pop star, music, music store, record company, pleasure,
business	bowl_icecream	2.2857	selling, ice cream, ice cream store, usual, ice cream van, ice cream shop, farmers market
business	mouth_eating	2.2727	catering, hospitality, meeting, painter, tray meal, working lunch, lunch meeting, lunch meeting, Luncheon, food production, greedy
business	chair	2.25	meetings, meeting, board meeting, office, desk, , university, busy
business	clothes	2.2308	work clothes, Designers, professional wear, H M, school, clothing business, market stall, clothing store, not business attire, inappropriate, Business clothes, man, mufti
business	shoe	2.1538	shoes, shoe not for busines, foot, Selling them is one, unsure, Tom s Shoes, colorful, best foot forward, Dress code casual, Shoe making company, holiday, courier, mass produced
business	mountains	1.8667	bmc, logger, forestry, Not, none, summit, ecological disaster, climbing mountains, scale, guide, man and nature., resource depletion, trekking business, holiday, vacaciones rurales
business	sun	1.8333	sun, happiness, bright, solar energy, prosperity, suit, summer jobs, Good, summer business, wrong, solar power, rising economy
business	man	1.7692	employee, , Unsuccessful busines, man, what s he doing?, man, , businessman, excutive, succeed, man, casual, man
business	bowl_of_fruit	1.7143	fruitbowl at meeting, Cocktails, selling decor, hotel, artist, Caribbean,
capital	headphones	3.125	Capital Records, Radio station name?, record company, ???, Capital Records, London, capital radio, nightclub
capital	flag	2.9167	capitalism, capital building, capitalism, washington, Washington, DC, patriotic, hill, united states, World leader, washington, whitehouse, Washington DC
capital	calculator	2.7692	numbers, calcularlo, gains, counting money, money, money, numbers, test, Uhhhh, accounts, banking, investment, globalisation
capital	computer	2.625	income source, letter, Government, , streamlining work, money, lock, Fonts
capital	burger_fries	2.5833	fat, obesity profit, Mc Donald, london, food can be sold, eating at DC, fast-food industry, gain, mcdonalds, fries, company profit, quick snack
capital	car	2.1111	money, travel, business car, expenditure, pollution, traffic, commuting, busy city, congestion charge
capital	printer	2	business expenditure, office worker, office, Jolly good, work printer, Offices, hard work
capital	chair	1.9091	Chairs can be sold, seat, city, Tabletop mountain, buying chairs, Investment, student learning, capital good furnitu, Tabletop mountain, seat of power, Capital cities have
capital	man	1.8571	punishment, No connection, man, man, University Student, man, needy
capital	clothes	1.8	Not, money, good, , , letters, clothing is capital, fancy, Washington D.C.,
capital	bowl_icecream	1.75	, ice, possesion, business, got nothing, cost, ice cream, Top
capital	mountains	1.6	peak, grenoble, ountain, mountains, top
capital	bowl_of_fruit	1.5455	, Bowl, painting, banana republic, organic fruit, farming profits, , goods are sellable, Supermarket, nutritious, real worth
capital	mouth_eating	1.4	paying for dinner, Very good, alphabet spaghetti, Eating out, silver spoon, Restaurant, italy, eating, , hungry
capital	shoe	1.3333	foot, child poverty, Child labour
capital	sun	1.3333	Hunger Games, sunshine, Son of God, shinny, sunshine, Skopje
counting	burger_fries	3	calories
counting	clothes	3	Growing up
counting	mouth_eating	3	calories
counting	shoe	3	one two buckle my sh
counting	mountains	2.5	vacation, Children
counting	flag	2.3333	Blessings, Counting stars, free
counting	calculator	2	calculation
counting	car	2	speed
counting	chair	2	PreSchool
counting	headphones	2	beats
counting	bowl_icecream	1.3333	calories, three, Scoops
counting	computer	1	data, numbers
credit	headphones	4	appreciation
credit	calculator	3	debit, charge card
credit	clothes	3	card
credit	computer	3	online shopping, movies
credit	car	2	hire purchase
credit	bowl_of_fruit	1.5	chef, Groceries
credit	flag	0	overwhelming debt
credit	man	0	Fashion
credit	shoe	0
cute	headphones	3	Love Songs
cute	bowl_icecream	2.5	painting, girl colours
cute	mountains	2.5	Children s art, Picture
cute	calculator	2.3333	Children, Easy math,
cute	flag	2.3333	unpatriotic, kitsch, all american
cute	bowl_of_fruit	2	good
cute	clothes	2	date, Young Child
cute	man	2	yes
cute	mouth_eating	2	Feeding A Baby, nice
cute	shoe	2	Girl
cute	sun	2	Summer
cute	car	1.6667	buggie, Children, mini car
cute	burger_fries	1.5	Children s party, happy child
cute	printer	1	small, Printed Pictures
economy	burger_fries	2.7143	low wage capitalism, Cheap is necessary, cheap eat, marketing, industry, mcdonalds, cheap and easy food
economy	printer	2.6667	business, fax and tax returns, organisation
economy	car	2.625	polution, an economic car, Auto workers, small vehicle, petrol prices, combustible, Fuel, gas consumption, cheap, gas prices, , bad, fuel usage, carbondioxyde, fuel efficient, air pollution
economy	flag	2.5714	Evil, deficit, in toilet, best economy, very good, government, banks
economy	calculator	2.3333	money, figures, balance checkbook
economy	clothes	2.3333	purchasing, primark, Clothes re commodity, cheap goods, Builders, money, Buy, poor, cheap clothes
economy	computer	2.25	work from home, technology, a tool of the, saver, Stock market, recession, budget, work from home
economy	chair	2.1667	watching news, Furniture business, , Business meeting, sell goods, training
economy	man	2.1429	, bum, poor, screw the man, inequality, economics lecturer, Affordability, people are economy, cheap clothes, poor, economist, employee, well dressed, man, mans world
economy	mouth_eating	2	, Mother-in-law, feed population, enough to eat, cheap eating, Diet, Brocolli, bad, small portions
economy	bowl_icecream	1.9091	high, cheap, Strong Provides, food, Treat, food, economy bowl, Freudian sublimation, fabric of sugar, food costs, good business
economy	sun	1.8333	N A, positive outlook, energy prices, STRONG, , growing economy
economy	bowl_of_fruit	1.8182	, the food industry, fruit, produce exports, Subject change, boost, fair trade, no way, food production, expensive, basic need of food
economy	shoe	1.75	kids in poverty, Bare feet, saving, poor
economy	headphones	1.7	music industry, lazy, goofing off, entertainment, comprar musicas, buy music, downloads, pirating, entertainment, tune, dubstep kids
economy	mountains	1.6667	developing countries, mounains, mountain people
express	burger_fries	4	Fast Food
express	computer	3.25	Interaction, fast connection, E-mail, gigahertz
express	chair	3	Class room
express	flag	3	pride, Postal Service
express	mountains	3	airplane
express	printer	3	fast
express	bowl_icecream	2	fast food
express	calculator	2	grocery checkout
express	mouth_eating	2	cookie
express	shoe	2	running
express	clothes	1	creativity
express	man	1	waiting
exquisite	bowl_icecream	4	Graeter s Ice Cream
exquisite	headphones	2.6667	classical, Orchestral Music, music
exquisite	burger_fries	2.5	cuisine, irony
exquisite	mountains	2.5	A Painting, beauty
exquisite	shoe	2.25	Girl, blahnik, false, Fashion
exquisite	bowl_of_fruit	2	good
exquisite	car	2	Exaggeration
exquisite	computer	2	spell checker
exquisite	flag	2	Dull
exquisite	man	2	The human Race, Hipster
exquisite	mouth_eating	2	Tasty
exquisite	printer	2	contraption
exquisite	chair	1.5	designer, Sarcasm or discomfor
exquisite	clothes	1	Unease or sarcasm, building up of
exquisite	sun	1	enjoyment, None
fair	calculator	4	equal, Mathematics, Math test
fair	headphones	3	Objective Criticism
fair	computer	2.5	StarCraft II, SOPA
fair	bowl_icecream	2	ridiculous
fair	car	2	Fairly Cheap
fair	flag	2	America
fair	mouth_eating	2	Food Price
fair	shoe	2	Nice shoes
fair	sun	2	sunburn
fair	burger_fries	1.5	Not Overpriced, carnival
fair	clothes	1.3333	trade, Fair Price, equal price
fair	bowl_of_fruit	1	malnutrition
fair	chair	1	chair, relax, Rhyming Words
fair	printer	0	speed
feast	bowl_of_fruit	3.0714	fruit for desert, Annual Harvest, eat fruit, food, lovely snack, fruits, healthy diet, eyes, food, healthy, healthy, fruit salad, banquet, food
feast	burger_fries	3	eating, for kids, children
feast	mouth_eating	2.8333	food, food, Joy, dinner, eat, food
feast	sun	2.5833	Thanksgiving, Cook out, sunny day, picnics, Picnic, Picnic time!, gardening, sun tan, picnic, vegetable, plants chlorophyll, Chinese food
feast	mountains	2.1111	food in the mountain, mountan, cheese, deer eating trees, hunting, hiking, birds, ice cream, alpen
feast	chair	2.0909	buffet, Thanksgiving, dinner, restaurant, sit-down meal, dinner, thanksgiving, Banquet, Buffet, dinner table, cafeteria chair
feast	bowl_icecream	2	birthday party, food, pudding, overeating, ice cream, children s party, healthy eating
feast	headphones	1.8571	disco party, music, music, song, music is my life, dinner party, senses, Consuming Music, party, happy, Music, Concert, meast, Expensive headphones
feast	computer	1.8462	receipe, bites, online food shopping, online food shopping, online order, online pizza, marathon movie night, internet, , of knowledge, chips, overwhelming data, review
feast	flag	1.75	july 4th, American dream, thanksgiving, upon poor souls, thanksgiving, thanksgiving, american pie,
feast	man	1.5833	for the eyes, customer, sunday lunch, ready for lunch, manly, turkey, , Fat, pervert, not enough, cannibalism, guest
feast	car	1.5	engine, going, cant, fast food, no, boot
feast	shoe	1.4444	chewing leather, , Fiesta, leg, leg, jog, cannibal, choice, luxury
feast	printer	1.3636	paper, input (to mouth), , confetti, printed recipe, menu, literary, flyers, Grocery List, No association, invitation s paper
feast	clothes	1.3333	thanksgiving dinner, dressing for dinner, measuring tape, picnic, shopping, Dinner Date
feast	calculator	1.3077	much knowledge, grocery bill, restaurant bill, cost, knowledge, eight ate ate?, N A, a good nightout, cost, badget, meal cost, number, wedding
ferry	man	2.5	, passenger
ferry	bowl_icecream	2	Shipping Goods
ferry	calculator	2	over, money, Movements
ferry	clothes	2	lots of clothes, service
ferry	headphones	2	Roadtrip
ferry	sun	2	Hot day
ferry	bowl_of_fruit	1.5	variety, sailboat
ferry	burger_fries	1.5	American Food, food on ship
ferry	mouth_eating	1.3333	bridge, healthy eating, restaurant
flotation	chair	3	cushion
flotation	clothes	2.5	light, Sailor
flotation	burger_fries	2.3333	fat, coke float, floating garbage
flotation	bowl_icecream	2	calories
flotation	car	2	Car Crash
flotation	flag	2	Navy, business
flotation	man	2	Lifesaver
flotation	mountains	2	flying
flotation	mouth_eating	2	fat floats
flotation	computer	1.5	boat anchor, Navigation
flotation	printer	0	electricity
freight	car	2.5	carrying things, shipping, traffic, transport
freight	bowl_of_fruit	2.4444	importation, Bad, grocery van, pirot, transporting fruits, Hauling Produce, bowl, new, imported
freight	flag	2.3333	expired, bush, american education, ship, , trading
freight	shoe	2.1111	wideload, toys, francis of assisi, carbon footprint, trade deficit, flight, , Carrying Goods, driver
freight	calculator	2	cost, Cost, transport, spreadsheets, money, weight, money, shipping weight,
freight	computer	2	shipping invoice, Booking, tired, work, transport, shipping, N A, , cost, transport, new, shipping method, HCI, internet shopping, package tracking, accounting
freight	chair	1.9091	, chair, Cargo, need a box, , leg, Cargo, lonely, providers, chair, move
freight	mountains	1.75	logistic challenge, climate change, Courier, goods, ferry crossings, overland transport, alp transit, trudge, cargo train, mountain, air travel, Train
freight	clothes	1.7273	commercialisation, hobo, chinese made, imports, season 2, , May be in category, truck, shipped product, cargo pants, something
freight	burger_fries	1.7143	, , take away, money, foos production, processed, consumption, , food lorry, gain weight, frozen burgers, lorry, fries, fat
freight	printer	1.7	shipping invoice, Commerce, business, goods, paper, work, pages, logistics lorry, copy,
freight	bowl_icecream	1.625	sold by weight, sweet, freezer ship, cost, Icebreaker - heavie, trade, ice cream, food miles
freight	sun	1.6	train outside, hot metal, ocean, the sun is heavy, lorry
freight	man	1.125	freight man, baggage, rider, , Loading dock worker, driver, ship, weight
freight	headphones	1	Truck Radio, a train whistle, Dark, CDs being delivered, moving with music, truckers
freight	mouth_eating	1	food, food shipping, food
funding	chair	3	school, school, low budget, business meeting, for school, sparse, money
funding	computer	3	, buy, numbers, school, research grants, grant application, technology, repair
funding	calculator	2.8333	accountancy, accountant, , economics, never enough, calculated
funding	burger_fries	2.4286	Cheap meal, no sense, mickey d, fast food chain, , soup kitchen, Mcdonalds
funding	mountains	2.4	water, travel grant, natural parks, holiday abroad, Recycling, Charity hike, holiday expenses, testtesttesttesttest, expensive trip, iceberg
funding	man	2.2857	researcher, needy, donate, loan, taxpayer, homeless, potential
funding	clothes	2	austerity cuts, charity shop, Pocket money, donation, poverty, charity shop, can I afford it?
funding	printer	2	Applications, work, beginning of job, contracts, application forms, grant application, giving, printed statements, money, business records, Funds buy supplies, publish or perish
funding	car	1.8333	car payment, Money, loans, highways, bridges, loan, fuming
funding	flag	1.8182	Silicon Valley, international grant, world bank, , NSF (US), challenging, , bankers, , boring, aid
funding	sun	1.8	, communism, radiation, acceptance joy, last minute, makes things happier, Holiday, healthy balance, Funding Raising, cant, school fundraisers, day, lemonade stand, hope, rising
funding	bowl_of_fruit	1.7143	competition, pocket money, needed to survive?, for princess, , yummy, Earth
funding	headphones	1.7143	record studio, entertainment, National PublicRadio, EECS research, thinkning, demo tapes, buy
funding	shoe	1.625	school uniform, money for shoes, earn money, for youth clothing, bible salemans, spend, homeless, help africa
funding	mouth_eating	1.4167	cheap dinner, donate, caviar, advertisement, world hunger, , waste, business meal, meals cost money, Take-away, food for the poor,
funding	bowl_icecream	1	Funds buy foods, WPA (US), ice cream truck, art council, fiddled expenses, , finite pot
glamour	bowl_of_fruit	3	vibrant
glamour	bowl_icecream	2	art, gourmet
glamour	calculator	2	expensive Items
glamour	chair	2	school
glamour	headphones	2	good
glamour	printer	2	colours, magazine
glamour	shoe	2	fancy shoes
glamour	sun	1.6667	suntan, hot, lights
glamour	man	1	premiere
handsome	man	2.8889	man, Manly, not, beard, homeless, see, maybe, dude, tall dark
handsome	mouth_eating	2.4444	sexy, nice mouth, lips, yummy, mouth, nice teeth, is not, perfect, shinny
handsome	clothes	2.3333	dress, mens clothing, men s apparal
handsome	sun	2.3333	beautiful, , face, sun drenched, sunny, beautiful sunset
handsome	mountains	2	romantic holiday, , west virginia girls, peaks, beautiful, nature, Lederhosen
handsome	printer	1.875	printing photo, poster boy, , price, latest model, on the paper, picture, printed picture
handsome	bowl_of_fruit	1.8	describing words, Good food, healthy, Kiwi slices, Delicious
handsome	flag	1.8	Beautiful flag, Brad Pitt, cowboys, , Pridefulness, stand, Actors, cute, , patriotism
handsome	headphones	1.75	popstars, star, beer goggles, muic
handsome	computer	1.6667	classic, Mac, esthetic appeal, internet dating, porn, pc, new appliance, movie star, robot
handsome	calculator	1.5556	Math, money, , reward, my dad, high score, equation, speed, calculator
handsome	car	1.5	Hansom more like!, geo tracker, my neighbor s car, money, Chauffeur, chauffeur, porsche, questionable, good looking car, James Bond
handsome	shoe	1.4444	gay, foot fetishist, ., don t be daft, fashion, Male, beach, well dressed,
handsome	chair	1.375	support, boy, redwood, in the future, tough, masculine, man, dumb
handsome	bowl_icecream	1.3636	Tasty, painting, drawing, well presented, ice cream is pretty, , dislike, advertisement, loving, Italy, yup
handsome	burger_fries	1.0909	fat, appetite, , mc donalds, yummy, looks appealing, not for long!, fat, moderation, fatty, barista
infrastructure	computer	2.4444	Internal workings, technology, software, computer, computer, it, technology, organisations, IT services
infrastructure	headphones	2.4286	joy, record labels, communication, new generation, string theory, , musical
infrastructure	printer	2.2727	ancient, plan, job, government, business communicate, Network, business infrastruct, planning, systems, IT department, tiny piece
infrastructure	calculator	2.2667	economy, Money controls world, engineering, services use tech, calculate area, robust, calculation, business, figuring money, planning, number, time and money, economic planning, REQUIRES CALCULATION, technology
infrastructure	car	2.2222	engineering design, motorway network, gas station, driving, well designed cars, transport network, unsafe, road, transport roads
infrastructure	flag	2.125	politics president, bureauocracy, democracy, flag, global power, roads, Amtrak,
infrastructure	mountains	2.1	earth, mountains, greenhouse gasses, build roads, mountain, environment, Roads, continent, building, mountain path
infrastructure	burger_fries	2	politics, Mcdonalds, capitalism, mcdonalds, fuel, trash culture, junk, Chain restaurants, mc, restaurant,
infrastructure	clothes	2	clothes, design weave, parenting, clothing manufacture, making, Clothing business
infrastructure	man	1.8	builder, labour, man made, Support worker, building, man, I dont know, , , networks of people
infrastructure	bowl_icecream	1.7143	transport, , pile built up, retail precinct, ice cream truck, ice crystals, lorries
infrastructure	sun	1.7	, sunrise infrastructu, weather systems, Bright outlook, cant, bright, ecology, energ a solar, dichotomy, solar panels
infrastructure	chair	1.5714	basics, cant, hard, inside building, furniture, solid, school chair
infrastructure	mouth_eating	1.4	fast food, supermercado, build, None., Restaurant, body, digestive research, daily routine, build, Chain restaurant
infrastructure	shoe	1.1667	, shoe design, shoe, cant, nike, People walking
infrastructure	bowl_of_fruit	0.8889	Bowl Holding Fruit, engineering collage, bowl container, basics, what is this, delivery chain, poor, In place, fruit punch
investment	bowl_of_fruit	3	health, market place, art market, good for you, , health, valuable paintings, healthy
investment	burger_fries	2.75	wasting money, bad health, sponsorship, in franchise
investment	flag	2.7273	freedom and liberty, capitalist culture, bad, dollars, stock exchange, local business, bush, american dream, Economic crash, country, safe
investment	car	2.6667	new car, necessity, dodgy old motor, major purchase, , depreciation
investment	clothes	2.6	clothes, looking your best, shop wisely, shopping, shopping
investment	computer	2.4286	wanker, online accountancy, a tool, online banking, work, Stocks and bonds, apple
investment	calculator	2.4	money counting, , money, adding money, calculation
investment	printer	2.2222	printer, Government, business, Work, business, print from home, printing papers, ink is expensive, business
investment	shoe	2.0833	children are future, protect feet, in the future, won t break, casual, fresh, growing up, shoe leather, foot, bank, shoe, competition
investment	mouth_eating	2	health, , charity, food, well-being, groceries, tooth braces, eating, Food, diners make money
investment	mountains	1.875	deforestation, buying cabin, renewable energy, silly, symbolising strength, Switzerland, banks, ecology future, susatainability
investment	chair	1.8571	Antique, Build, place to sit, Comfort, , education, bank
investment	sun	1.8571	Solar energy, Security, cant, irony, environment, sunrise company, sun beds
investment	headphones	1.7143	music industry, record company, pop culture, concert promoter, productive, music company, Kickstarter
investment	man	1.6667	man, Kickstarter, human resources, Shark Tank tvshow, business man, potential
investment	bowl_icecream	1.5	health, restauranteur, Haeagen Dasz, invest in popularity, snack, ice cream
lend	flag	4	Duty and Commitment
lend	bowl_of_fruit	3	hand
lend	burger_fries	3	money
lend	car	3	Rental car
lend	headphones	2.3333	Peers, ear, mixed tape
lend	bowl_icecream	2	Neighbours, bowl, share
lend	calculator	2	borrow calculator
lend	chair	2	hammer
lend	shoe	2	too small
lend	sun	2	Life s sojourn
lend	mouth_eating	1.5	business lunch, sharing food
lend	man	1	Credit
model	clothes	3.2	clothing, fashion model, , clothes horse, catwalk
model	bowl_of_fruit	3	painting -still life, still life, Weight loss, fruit diet, artistic impression, Artist
model	car	2.6667	glue, car showroom, car, old one, type, car make, car, Chevy, new car
model	man	2.6364	male model, , clothes displayer, male, runway model, beauty, man, satire, make money, photoshoot, clothing catalog
model	calculator	2.5	example problem, demonstration, Accountant, size eight, example, mathmatics, math, mathematical, keys, formula physics, Model tx80i, Financial modelling
model	computer	2.5	math, version, computer, Computer, brand, mac, online shopping, type
model	burger_fries	2.4444	unhealthy food, wrong, ronald mcdonald, supersize, Couldn t eat this, business, don t eat, product photography, food for commercial
model	flag	2.4444	super power, civil behavior, world role-model, false promises, Role Model, brainless, American dream, poster, unrealistic
model	printer	2.3846	, workaholic, new technology, display only, type, manufacturer, Type of Printer, Plastic, our best model, hp, printer model, device model, project
model	sun	2.2857	sun, hot, Orrery, model of the planets, Sunbathing, rising star, tanned
model	chair	2.1667	museum, store display, chair, IKEA, standing, life drawing
model	shoe	2	giving an example, child, , shoe shop, display, commerical, mannequin
model	headphones	1.875	example, beats, Type of Headphones, cant, electric, prototype, music, earphones
model	mouth_eating	1.8333	purge, Models don t eat, food, bulemia, 5 a day, Starving herself, dainty, for dental work, only one, features, appetite, diet
model	mountains	1.6	Could afford this, display, geometry, paint this, no association, train, , Yodel, , yodel typo
model	bowl_icecream	1.5714	too unhealthy, don t eat, skinny, painter, anorexia, diet, anorexia
shipping	computer	2.6667	boarding, online shipping, rate, frieght, courier, shipping labels, to my home, export, fees, buy goods online, Courier, cargo manifests, online shopping, order log online, Dell
shipping	bowl_of_fruit	2.25	tasty, Trade routes, rotten, grocery store, import, crates, scurvy, You cant ship food
shipping	car	2.2	Courier, Ferries, container, delivery, ferry port
shipping	mountains	2.2	quite hard, flight, Colorado mail, China, shipping via airline, Far apart, , distance, international, staying strong
shipping	printer	2.2	, fax, expedition, giving, cheap production
shipping	man	2.125	free, sailor, work shipping, mailing something, sailor, freight driver, prostitute, captain
shipping	clothes	2.1	cost, Freight, ship box of clothes, summer, shopping, Commercial transport, from asia, online shopping, clothes delivery, sailor
shipping	shoe	2.1	, shoes, go shopping, , new shoes, slippy, Footage, stock, all sizes, holidays
shipping	calculator	2	tax, price, volumn, Stamps.com, profit, math, math, cost of shipping
shipping	headphones	2	loading dock, send, music, delivery, order album, online shopping, exporting, boarding
shipping	sun	2	sunny, mail, , navigation, smooth sailing, bright and beautiful, sea, spaceship, sunlight, sailing, FINE WEATHER, seaside
shipping	burger_fries	1.875	, , worldwide, crate, commercial, junk, holiday, fast food
shipping	flag	1.875	Courier, Word more used there, global exploitation, , immigrant ship, capitalism, postal service, overseas
shipping	mouth_eating	1.3333	import export, zilch, foreign food, moving, Packing peanuts, Bananas, locavore ideas, gourmet food, food imports
shipping	chair	1.1111	online furniture, delivery, sounds like sitting, chair, school, post, fragile, Chairs as cargo, container
shipping	bowl_icecream	0.8	cant, , Delivery, container, sell food
snacks	burger_fries	3	Macdonalds, food, macdonalds, junk food, gross, eating, calories, Fat
snacks	bowl_icecream	2.8462	eating food, diet, unhealthy, cold, sundae, health conscious, staying healthy, yummy, food, frozen ice cream, Ice cream, dessert, summer delicious, sweet
snacks	bowl_of_fruit	2.6364	food, Healthy, fruit is healthy, healthy, munch, eating, fruits, healty, Fruit is a snack, fruits, healthy
snacks	mouth_eating	2.4444	live to eat, eating, food, , child, eat, yummy olive, eating raisins, eating
snacks	mountains	2.4286	toblerone, Hicking, picnic, sandwiches, lunch while hiking, sandwich, vacuum packed
snacks	car	2.25	delivery, fuel consumption, fast food, roadtrip, dirty, McDonard s, long journeys, road trip, Road trip, trip, Store, drive in
snacks	chair	2.2143	eating, grade school class, cafeteria, bar stool, break time, sit, break, hard, kindergarten, sit down to eat, School, break, cafe, School cafeteria
snacks	clothes	2	shopping mall, for goats, childhood, pajamas, dirty, clothes, Weight gain, treats
snacks	computer	2	crumbs keyboard, snackajack, online ordering, eating while browsin, bytes bites, popcorn, Recipes, Browsing, boredom eating, computer games
snacks	flag	2	junk food, bugle chips, , Many originate there, hot dogs
snacks	calculator	1.7778	cost, , studying, cost, calcular dinero, Costings, cost money, Costings, test
snacks	shoe	1.7333	dinosaur, kids, children, weight loss, chicken legs, crushing crispts, fat, disgusting, child, exercise, child, trip, jelly sandals, munchies,
snacks	man	1.6154	eating, chow down, Jacks, food, chocolate, man eats snacks, man, guy, getting fat, homeless, Meals, grazes, stoned
snacks	headphones	1.5	food commercial, music, Sound bytes, party, music, beat beet food, restaurant music, party, feast for the ears, Festival
snacks	printer	1.1429	cakes, bytes bites, hungry at work, study break, ordering system, printed menu, accounting
treats	bowl_icecream	3.2143	ice cream, , ice cream, dessert, ice cream, sugary, fat, ice cream, ice cream, it is a treat, sugary, very much, pudding, American Desert
treats	mountains	2.7778	ice cream, going snowing, Dog walking, one with nature, home, enjoying nature, hot cocoa, holidays, Coors Light
treats	burger_fries	2.7143	milk shake, cheap, chips yes meat no, McDonalds, Happy Meal, mcdonalds, McDonalds
treats	bowl_of_fruit	2.5833	, African Desert, Healthy, fruit salad, healthy, healthy, fruits, fruit, meal, yummy food, Healthy, delicious, Good
treats	mouth_eating	2.3636	taste, yummy, chocolate, sweets, eating, eating, restaurant, special, food, sweets, sweet
treats	clothes	2.3571	shopping, new clothes, gift, , compulsive shopping, new clothes, nothing, Fashion Fashion, luxury, buying for self, shopping, friends, gown, Things you would buy
treats	car	2.2222	picking up snacks, beeps, seaside trip, free ride, dairy queen, Autobahn, kidnapper, , sounds like transpor
treats	headphones	2.1	feel good, , music is a treat, relaxation, Music, relax, sensation, concert, Good music, for ears
treats	flag	2	security, flag, powerful w resepect, candy, liberate, candy, Apple pie, charity, on national holiday, Money, America likes food, obesity problem, Unrelated, tricks
treats	shoe	1.8889	shoe, playground, new shoes, new style, Brand, , , kid s sweets, something sexual, Dolly mixture, jellybeans, Walkies, foot sores, shoe shopping, nice weather, feets, reward, new shoes
treats	sun	1.5556	holiday sun, , free day, breakfast, day out, candy corns (colour), nice weather, sweet, sunflower seeds
treats	printer	1.5455	photos, printer, Fool s day, printing out menu, A story, sweets, Cat treat coupons, reward, paper, apple brand, boarding passes
treats	computer	1.5	Chores, doggy, online gaming, games
treats	man	1.5	chocolate, date night, handsome, sweets pockets, Halloween, men, , gift, hungry, , Halloween, Fat, trips, Prisoners and dogs
treats	calculator	1.25	budgeting, ridiculous, budgeting food,
treats	chair	1	day out, concert, rest time, dog, birthdays
trucking	burger_fries	3	Gas Station
trucking	mountains	3	traversing
trucking	bowl_of_fruit	2.6667	produce delivery, moving fruit, Transportation
trucking	shoe	2.5	travel, walking
trucking	computer	2	TV
trucking	man	2	driver
trucking	sun	2	heat
trucking	calculator	1.6667	Truckers wage, Maximum Load, time
trucking	bowl_icecream	1	truck stop
trucking	mouth_eating	0	gross
