# Supplementary material for: The magic words: Using computers to uncover mental associations for use in magic trick design
Source: PLoS One. 2017 Aug 9;12(8):e0181877. doi: 10.1371/journal.pone.0181877 (PMC5549901; doi:10.1371/journal.pone.0181877)
Supplement: S1 Datastore — (ZIP) [file pone.0181877.s002.zip]

Archive with 102 entries (101 files):
- Association Trick Processed Document Stores/
- Association Trick Processed Document Stores/googled_3M.txt
- Association Trick Processed Document Stores/googled_Accenture.txt
- Association Trick Processed Document Stores/googled_adidas.txt
- Association Trick Processed Document Stores/googled_Adobe.txt
- Association Trick Processed Document Stores/googled_Allianz.txt
- Association Trick Processed Document Stores/googled_Amazon.txt
- Association Trick Processed Document Stores/googled_AmericanExpress.txt
- Association Trick Processed Document Stores/googled_Apple.txt
- Association Trick Processed Document Stores/googled_Audi.txt
- Association Trick Processed Document Stores/googled_Avon.txt
- Association Trick Processed Document Stores/googled_AXA.txt
- Association Trick Processed Document Stores/googled_BMW.txt
- Association Trick Processed Document Stores/googled_Budweiser.txt
- Association Trick Processed Document Stores/googled_Burberry.txt
- Association Trick Processed Document Stores/googled_Canon.txt
- Association Trick Processed Document Stores/googled_Cartier.txt
- Association Trick Processed Document Stores/googled_Caterpillar.txt
- Association Trick Processed Document Stores/googled_Chevrolet.txt
- Association Trick Processed Document Stores/googled_Cisco.txt
- Association Trick Processed Document Stores/googled_Citi.txt
- Association Trick Processed Document Stores/googled_Coca-Cola.txt
- Association Trick Processed Document Stores/googled_Colgate.txt
- Association Trick Processed Document Stores/googled_Corona.txt
- Association Trick Processed Document Stores/googled_Danone.txt
- Association Trick Processed Document Stores/googled_Dell.txt
- Association Trick Processed Document Stores/googled_Discovery.txt
- Association Trick Processed Document Stores/googled_Disney.txt
- Association Trick Processed Document Stores/googled_Duracell.txt
- Association Trick Processed Document Stores/googled_eBay.txt
- Association Trick Processed Document Stores/googled_Facebook.txt
- Association Trick Processed Document Stores/googled_Ferrari.txt
- Association Trick Processed Document Stores/googled_Ford.txt
- Association Trick Processed Document Stores/googled_Gap.txt
- Association Trick Processed Document Stores/googled_GE.txt
- Association Trick Processed Document Stores/googled_Gillette.txt
- Association Trick Processed Document Stores/googled_GoldmanSachs.txt
- Association Trick Processed Document Stores/googled_Google.txt
- Association Trick Processed Document Stores/googled_Gucci.txt
- Association Trick Processed Document Stores/googled_Harley-Davidson.txt
- Association Trick Processed Document Stores/googled_Heineken.txt
- Association Trick Processed Document Stores/googled_Heinz.txt
- Association Trick Processed Document Stores/googled_Hermes.txt
- Association Trick Processed Document Stores/googled_HM.txt
- Association Trick Processed Document Stores/googled_Honda.txt
- Association Trick Processed Document Stores/googled_HP.txt
- Association Trick Processed Document Stores/googled_HSBC.txt
- Association Trick Processed Document Stores/googled_Hyundai.txt
- Association Trick Processed Document Stores/googled_IBM.txt
- Association Trick Processed Document Stores/googled_IKEA.txt
- Association Trick Processed Document Stores/googled_Intel.txt
- Association Trick Processed Document Stores/googled_JackDaniels.txt
- Association Trick Processed Document Stores/googled_JohnDeere.txt
- Association Trick Processed Document Stores/googled_JohnnieWalker.txt
- Association Trick Processed Document Stores/googled_JohnsonJohnson.txt
- Association Trick Processed Document Stores/googled_JPMorgan.txt
- Association Trick Processed Document Stores/googled_Kelloggs.txt
- Association Trick Processed Document Stores/googled_KFC.txt
- Association Trick Processed Document Stores/googled_Kia.txt
- Association Trick Processed Document Stores/googled_Kleenex.txt
- Association Trick Processed Document Stores/googled_LOreal.txt
- Association Trick Processed Document Stores/googled_LouisVuitton.txt
- Association Trick Processed Document Stores/googled_MasterCard.txt
- Association Trick Processed Document Stores/googled_McDonalds.txt
- Association Trick Processed Document Stores/googled_Mercedes-Benz.txt
- Association Trick Processed Document Stores/googled_Microsoft.txt
- Association Trick Processed Document Stores/googled_MoetChandon.txt
- Association Trick Processed Document Stores/googled_MorganStanley.txt
- Association Trick Processed Document Stores/googled_MTV.txt
- Association Trick Processed Document Stores/googled_Nescafe.txt
- Association Trick Processed Document Stores/googled_Nestle.txt
- Association Trick Processed Document Stores/googled_Nike.txt
- Association Trick Processed Document Stores/googled_Nintendo.txt
- Association Trick Processed Document Stores/googled_Nissan.txt
- Association Trick Processed Document Stores/googled_Nokia.txt
- Association Trick Processed Document Stores/googled_Oracle.txt
- Association Trick Processed Document Stores/googled_Pampers.txt
- Association Trick Processed Document Stores/googled_Panasonic.txt
- Association Trick Processed Document Stores/googled_Pepsi.txt
- Association Trick Processed Document Stores/googled_Philips.txt
- Association Trick Processed Document Stores/googled_PizzaHut.txt
- Association Trick Processed Document Stores/googled_Porsche.txt
- Association Trick Processed Document Stores/googled_Prada.txt
- Association Trick Processed Document Stores/googled_RalphLauren.txt
- Association Trick Processed Document Stores/googled_Samsung.txt
- Association Trick Processed Document Stores/googled_Santander.txt
- Association Trick Processed Document Stores/googled_SAP.txt
- Association Trick Processed Document Stores/googled_Shell.txt
- Association Trick Processed Document Stores/googled_Siemens.txt
- Association Trick Processed Document Stores/googled_Smirnoff.txt
- Association Trick Processed Document Stores/googled_Sony.txt
- Association Trick Processed Document Stores/googled_Sprite.txt
- Association Trick Processed Document Stores/googled_Starbucks.txt
- Association Trick Processed Document Stores/googled_ThomsonReuters.txt
- Association Trick Processed Document Stores/googled_Tiffany.txt
- Association Trick Processed Document Stores/googled_Toyota.txt
- Association Trick Processed Document Stores/googled_UPS.txt
- Association Trick Processed Document Stores/googled_Visa (1).txt
- Association Trick Processed Document Stores/googled_Visa.txt
- Association Trick Processed Document Stores/googled_Volkswagen.txt
- Association Trick Processed Document Stores/googled_Xerox.txt
- Association Trick Processed Document Stores/googled_Zara.txt
