# Supplementary material for: The magic words: Using computers to uncover mental associations for use in magic trick design
Source: PLoS One. 2017 Aug 9;12(8):e0181877. doi: 10.1371/journal.pone.0181877 (PMC5549901; doi:10.1371/journal.pone.0181877)
Supplement: S1 Datastore — (ZIP) [file pone.0181877.s002.zip › Association Trick Processed Document Stores/googled_3M.txt]

 global gateway page innovative technology for a changing world select a region to find product and company information relevant to you united states products innovation brands in the united states creating wonder browse all products worldwide careers careers global landing page a z product catalog products listed alphabetically by a z product catalog information about thousands of products and wikipedia the free encyclopedia the company formerly known as the minnesota mining and manufacturing company is an american multinational conglomerate corporation based in st shop purchase products online purchase products online at shop com and buy innovation direct from the source shop for thousands of solutions all in one place collision com products for automotive auto body collision products and services for the automotive collision repair industry products and brands include abrasives tapes adhesives pps bondo accuspray youtube is a global innovation company that never stops inventing over the years our innovations have improved daily life for hundreds of millions of people all 
