# Supplementary material for: The magic words: Using computers to uncover mental associations for use in magic trick design
Source: PLoS One. 2017 Aug 9;12(8):e0181877. doi: 10.1371/journal.pone.0181877 (PMC5549901; doi:10.1371/journal.pone.0181877)
Supplement: S1 Datastore — (ZIP) [file pone.0181877.s002.zip › Association Trick Processed Document Stores/googled_Accenture.txt]

 management consulting technology and outsourcing is a management consulting technology services and outsourcing company helping clients become high performance businesses and governments careers in the united states learn more about careers and job opportunities in in united states about is a global management consulting technology services and wikipedia the free encyclopedia plc is a multinational management consulting technology services and outsourcing company its incorporated headquarters are in dublin republic of on twitter the latest from follow us for updates on research blogs podcasts and more tweets by the twitter team global on the forbes world 39 s most valuable brands list plc is engaged in providing management consulting technology and outsourcing services the company s business is structured around world golf ch ionships match play ch ionship world golf ch ionships match play ch ionship wednesday feb 19 sunday feb 23 2014 purse 9 000 000 winning share 1 530 000 linkedin is a global management consulting technology services and outsourcing company with approximately 275 000 people serving clients in more than 
