# Supplementary material for: The magic words: Using computers to uncover mental associations for use in magic trick design
Source: PLoS One. 2017 Aug 9;12(8):e0181877. doi: 10.1371/journal.pone.0181877 (PMC5549901; doi:10.1371/journal.pone.0181877)
Supplement: S1 Datastore — (ZIP) [file pone.0181877.s002.zip › Association Trick Processed Document Stores/googled_adidas.txt]

 athletic shoes casual shoes apparel sports equipment shop today and get free shipping explore originals styles or go all in with shoes and apparel for training running soccer basketball and originals casual shoes clothing gear originals experience originals at the official site and online store of wikipedia the free encyclopedia ag is a german multinational corporation that designs and manufactures sports clothing and accessories based in herzogenaurach bavaria germany golf performance golf apparel footwear taylormade golf official golf online store shop the widest selection of golf and taylormade products directly from the source shoes clothing trainers bags zappos com get sporty shop at zappos free shipping both ways 365 day return policy even on sale items 24 7 customer service call 800 927 7671 group home your bookmarks personalise this is where your personal bookmarks are stored to add bookmarks please click the star on the bottom right corner of content on twitter the latest from yd dash in adizero win 100k undisputed in light adizero 5 star is cashin out in indy pic twitter com xzivsitdfg youtube this winter don t fear the cold embrace it with climawarm our warmest ever range of training clothing find out more http a did as 1c7gxvv 
