# Supplementary material for: The magic words: Using computers to uncover mental associations for use in magic trick design
Source: PLoS One. 2017 Aug 9;12(8):e0181877. doi: 10.1371/journal.pone.0181877 (PMC5549901; doi:10.1371/journal.pone.0181877)
Supplement: S1 Datastore — (ZIP) [file pone.0181877.s002.zip › Association Trick Processed Document Stores/googled_Adobe.txt]

 is changing the world through digital experiences we help our customers create deliver and optimize content and applications reader free pdf viewer download about reader software is the free global standard for reliably download a free trial or buy products downloads download free trials and updates for all products including creative cloud pdf reader pdf viewer reader xi download free reader xi software the only pdf viewer that lets you flash player flash player 12 overview the flash player runtime lets you effortlessly reach over 1 3 billion pdf creator edit pdf acrobat xi subscription for a low monthly fee get a subscription to acrobat xi and make your job creative cloud com save 40 get access to the entire collection of creative cloud tools install flash player about flash player is a lightweight browser plug in and rich internet 
