# Supplementary material for: The magic words: Using computers to uncover mental associations for use in magic trick design
Source: PLoS One. 2017 Aug 9;12(8):e0181877. doi: 10.1371/journal.pone.0181877 (PMC5549901; doi:10.1371/journal.pone.0181877)
Supplement: S1 Datastore — (ZIP) [file pone.0181877.s002.zip › Association Trick Processed Document Stores/googled_Allianz.txt]

 versicherung vorsorge und verm gensaufbau weltweit als internationaler finanzdienstleister bietet die ber 75 millionen kunden weltweit produkte und dienstleistungen in den bereichen versicherung und life insurance company of north america life insurance company of north america provides fixed and variable annuities life insurance policies and long term care insurance products in the login register life insurance company of north america login register contact us home login to my account user name travel insurance travel insurance protect your travel investment with trip insurance and emergency assistance global assistance offers competitive travel insurance plans and superior wikipedia the free encyclopedia about this sound help info se is a german multinational financial services company headquartered in munich its core business and focus is insurance usa investments insurance retirement in the united usa part of one of the world s largest financial services groups se provides investment insurance and retirement solutions to help clients global assistance for travel insurance roadside assistance at global assistance we help people anytime anywhere as the worldwide leader of assistance and travel insurance we guarantee we ll be there for global investors home page global investors is committed to providing innovative investment solutions to help you achieve your goals a leading global asset management company 
