# Supplementary material for: The magic words: Using computers to uncover mental associations for use in magic trick design
Source: PLoS One. 2017 Aug 9;12(8):e0181877. doi: 10.1371/journal.pone.0181877 (PMC5549901; doi:10.1371/journal.pone.0181877)
Supplement: S1 Datastore — (ZIP) [file pone.0181877.s002.zip › Association Trick Processed Document Stores/googled_Amazon.txt]

 com online shopping for electronics apparel computers online retailer of books movies music and games along with electronics toys apparel sports tools groceries and general home and garden items region 1 com books online shopping for books from a great selection of books featured com kindle ebooks kindle store literature fiction results 1 16 of 2448112 kindle ebooks kindle daily deals monthly deals com music online shopping for music from a great selection of featured categories on twitter the latest from official twitter of http com contact help for customer support seattle washington com wikipedia the free encyclopedia com inc m z n is an american international electronic commerce company with headquarters in seattle washington united states it is the com com hello search e mail gift card wireless accessories category bestsellers and deals goldbox today s deals books dvd com inc news the new york times news about com inc commentary and archival information about com inc from the new york times 
