# Supplementary material for: The magic words: Using computers to uncover mental associations for use in magic trick design
Source: PLoS One. 2017 Aug 9;12(8):e0181877. doi: 10.1371/journal.pone.0181877 (PMC5549901; doi:10.1371/journal.pone.0181877)
Supplement: S1 Datastore — (ZIP) [file pone.0181877.s002.zip › Association Trick Processed Document Stores/googled_AmericanExpress.txt]

 american express credit cards rewards travel and business american express offers world class charge and credit cards gift cards rewards travel personal savings business services insurance and more american express login create a new online account or activate a new credit card log in to your american express on twitter the latest from american express follow amex s erica rose er alicia picciotti ap for insider news access more see our american express facebook american express 5059461 likes 41561 talking about this american express is a global service company providing customers with exceptional access to american express wikipedia the free encyclopedia american express company also known as amex is an american multinational financial services corporation headquartered in three world financial center american express on the forbes world 39 s most valuable brands list american express company american express is a global service company its principal products and services are charge and credit payment card products open forum explore insights from experts for business owners brought to you by american express open american express company axp news the new york times trying to calm platinum card customers who lost the american us air lounge benefits american express might not have expected the response from those who 
