# Supplementary material for: The magic words: Using computers to uncover mental associations for use in magic trick design
Source: PLoS One. 2017 Aug 9;12(8):e0181877. doi: 10.1371/journal.pone.0181877 (PMC5549901; doi:10.1371/journal.pone.0181877)
Supplement: S1 Datastore — (ZIP) [file pone.0181877.s002.zip › Association Trick Processed Document Stores/googled_Apple.txt]

 designs and creates ipod and itunes mac laptop and desktop computers the os x operating system and the revolutionary iphone and ipad official store buy iphone 5s iphone 5c ipad air ipad mini to ipad air ipad mini or ipod when you buy from the online store support support is your starting point for help with products view online iphone discover everything iphone including the most advanced mobile os in its inc wikipedia the free encyclopedia inc is an american multinational corporation headquartered in cupertino california that designs develops and sells consumer electronics computer aapl stock price today inc stock quote wsj com aapl latest company news stock quote historical share prices splits options earnings estimates ratings cash flow and market valuation for inc united kingdom designs and creates ipod and itunes mac laptop and desktop computers the os x operating system and the revolutionary iphone and ipad on the forbes world 39 s most valuable brands list inc designs manufactures and markets mobile communication and media devices personal computers and portable digital music players and 
