# Supplementary material for: The magic words: Using computers to uncover mental associations for use in magic trick design
Source: PLoS One. 2017 Aug 9;12(8):e0181877. doi: 10.1371/journal.pone.0181877 (PMC5549901; doi:10.1371/journal.pone.0181877)
Supplement: S1 Datastore — (ZIP) [file pone.0181877.s002.zip › Association Trick Processed Document Stores/googled_Audi.txt]

 usa this is truth in engineering get on the fast track to choosing the right finance or lease options viewing technology tutorials exploring genuine parts and accessories finding the worldwide gt home the a3 presents the combined technological competence of in compact sportsmanship and sovereignty intelligence and emotion the a4 wikipedia the free encyclopedia ag help info is a german automobile manufacturer that designs engineers manufactures and distributes automobiles oversees worldwide on twitter the latest from of america luxury without compromise herndon va news photos and reviews autoblog is a german luxury brand that has been a wholly owned subsidiary of the volkswagen group since 1964 based in ingolstadt germany the marque is well usa facebook usa 7809454 likes 81301 talking about this of america is gaining leadership among rival luxury brands with record market share in the u s faster usa youtube the official usa youtube channel from the beginning advanced technology has been at the very heart of the dna in practice this means the relent deutschland youtube willkommen auf dem offiziellen kanal informationen zu kraftstoffverbrauch und emissionen weitere informationen zum offiziellen kraftstoffverbrauch und 
