# Supplementary material for: The magic words: Using computers to uncover mental associations for use in magic trick design
Source: PLoS One. 2017 Aug 9;12(8):e0181877. doi: 10.1371/journal.pone.0181877 (PMC5549901; doi:10.1371/journal.pone.0181877)
Supplement: S1 Datastore — (ZIP) [file pone.0181877.s002.zip › Association Trick Processed Document Stores/googled_Avon.txt]

 welcome to the official site of products inc shop online with your representative or learn more about s earning opportunity as the world s leading direct seller of beauty and related products the official site of products inc find a representative become a representative rep photo repdata products inc the company for women is a leading global beauty company with over 10 billion in annual revenue as the world s largest direct seller markets to your representative log in log in to your representative page or register to join our online community sell to create your own hours and become your own boss products wikipedia the free encyclopedia products inc known simply as is an american international manufacturer and distributor of beauty household and personal care products sold representatives earn extra money with login to your become an representative and earn extra money find a local representative in your area or find out more about one of the world s largest direct sellers of co official website delicious digg facebook google myspace stumbleupon twitter yahoo email print click to home government departments business discover facebook 8103969 likes 182169 talking about this the company for women is a leading global beauty company with nearly 11 billion in annual revenue 
