# Supplementary material for: The magic words: Using computers to uncover mental associations for use in magic trick design
Source: PLoS One. 2017 Aug 9;12(8):e0181877. doi: 10.1371/journal.pone.0181877 (PMC5549901; doi:10.1371/journal.pone.0181877)
Supplement: S1 Datastore — (ZIP) [file pone.0181877.s002.zip › Association Trick Processed Document Stores/googled_AXA.txt]

 group web site home page in the financial markets is positioned as a global leader in financial protection advice retirement life insurance with innovative life insurance retirement and annuity products equitable offers services that help to address ones financial planning needs wikipedia the free encyclopedia s a is a french global investment retirement and insurance group headquartered in the 8th arrondissement of paris is a conglomerate of on twitter the latest from official twitter account for news stories about the industry the company its subsidiaries worldwide visit http com yahoo finance search for ticker symbols for stocks mutual funds etfs indices and futures on yahoo finance insurance company insurance company specializes in international programs where we address u s interests of corporations headquartered in europe we also write art home art language english home about art who we insure claims artprotect partnerships news art insurance corporation 2014 linkedin is the number one insurance global brand and has been for 5 consecutive years we are also the number one insurance company in global revenue and 
