# Supplementary material for: The magic words: Using computers to uncover mental associations for use in magic trick design
Source: PLoS One. 2017 Aug 9;12(8):e0181877. doi: 10.1371/journal.pone.0181877 (PMC5549901; doi:10.1371/journal.pone.0181877)
Supplement: S1 Datastore — (ZIP) [file pone.0181877.s002.zip › Association Trick Processed Document Stores/googled_BMW.txt]

 automobiles ag website the official ag website automobiles services technologies joy is of north america llc the official of north america web site learn about all series and models and find out where to find the closest center motorrad usa at ims show dates and locations details 3asy ride get more pay less ride new learn more up to 1500 in savings through february details wikipedia the free encyclopedia was established as a business entity following a restructuring of the rapp motorenwerke aircraft manufacturing firm in 1917 after the end of world war i in news photos and reviews autoblog get news press releases and expert reviews along with detailed photos spy shots videos and road tests of new vehicles youtube this is the official international youtube channel motorrad international seeing hearing feeling riding the entire motorrad world of experience featuring all models information configurator test rides the new community and manufacturing co virtual plant tour features panorama views of the z3 and x5 manufacturing process video clips press releases and photography library 
