# Supplementary material for: The magic words: Using computers to uncover mental associations for use in magic trick design
Source: PLoS One. 2017 Aug 9;12(8):e0181877. doi: 10.1371/journal.pone.0181877 (PMC5549901; doi:10.1371/journal.pone.0181877)
Supplement: S1 Datastore — (ZIP) [file pone.0181877.s002.zip › Association Trick Processed Document Stores/googled_Budweiser.txt]

 beer the great american lager from anheuser busch the great american lager from anheuser busch refreshes better than anything under the hot sun or after a hard day of work learn more about our anheuser busch wikipedia the free encyclopedia b d wa z r is a pale lager produced by anheuser busch inbev introduced in 1876 by adolphus busch it has grown to become one of the highest anheuser busch com homepage view more about view more about bud light view more about michelob ultra view more about stella artois view more about shock top anheuser busch saint louis mo beeradvocate is a american adjunct lager style beer brewed by anheuser busch in saint louis mo 56 out of 100 with 3765 ratings reviews and opinions super bowl xlviii commercial quot puppy love quot youtube jan 29 2014 watch s super bowl xlviii commercial following the special friendship between the clydesdales and a puppy bestbuds on twitter official tweets from are for those who are 21 only and just so you know we can t talk to you until you follow us and verify that you are over 21 age gate tours brewery tours you must be at least 21 years of age to enter this site please present your id by signing into your favorite social network or enter ratebeer a pale lager beer by anheuser busch inbev a brewery in st louis missouri 
