# Supplementary material for: The magic words: Using computers to uncover mental associations for use in magic trick design
Source: PLoS One. 2017 Aug 9;12(8):e0181877. doi: 10.1371/journal.pone.0181877 (PMC5549901; doi:10.1371/journal.pone.0181877)
Supplement: S1 Datastore — (ZIP) [file pone.0181877.s002.zip › Association Trick Processed Document Stores/googled_Burberry.txt]

 iconic british luxury brand est 1856 shop com for innovative menswear womenswear coats dresses watches clothing accessories more nordstrom since it was established in 1856 by thomas this quintessentially british brand has grown into a globally recognized name with an iconic status clothing online neiman marcus taking fashion a step forward blends style and functionality in all its designs browse a fine selection of clothing online at neiman marcus wikipedia the free encyclopedia group plc is a british luxury fashion house distributing clothing fashion accessories fragrances and cosmetics its distinctive tartan pattern has on twitter the latest from a 158 year old global brand with a distinctly british attitude contact service for dedicated 24 hour customer group plc is a luxury brand with a distinctive british sensibility strong international recognition and differentiating brand values that resonate across a youtube official youtube channel for the 158 year old brand with a distinctly british attitude shopping retail facebook 16918649 likes 137302 talking about this 66132 were here is a 158 year old global brand with a distinctly british attitude 
