# Supplementary material for: The magic words: Using computers to uncover mental associations for use in magic trick design
Source: PLoS One. 2017 Aug 9;12(8):e0181877. doi: 10.1371/journal.pone.0181877 (PMC5549901; doi:10.1371/journal.pone.0181877)
Supplement: S1 Datastore — (ZIP) [file pone.0181877.s002.zip › Association Trick Processed Document Stores/googled_Canon.txt]

 u s a inc manufacturer of 35mm aps point and shoot and digital cameras lenses and accessories global global web site of the reformation and the expansion that healthily becomes it hangs and inc aims at further development u s a consumer home office cameras shoot high quality digital photos with powershot digital cameras u s a support drivers usa inc find the support drivers you need for your specific product using the support direct store buy cameras lenses flashes shop online for genuine products and accessories buy from the u s a consumer home office eos cameras eos cameras amazing image quality and outstanding performance are just download centre drivers software and manual download the latest software user manuals drivers and firmware for your home or business products select your product below for you select your inc wikipedia the free encyclopedia inc kyanon kabushiki gaisha is a japanese multinational corporation specialized in the manufacture of imaging and optical products 
