# Supplementary material for: The magic words: Using computers to uncover mental associations for use in magic trick design
Source: PLoS One. 2017 Aug 9;12(8):e0181877. doi: 10.1371/journal.pone.0181877 (PMC5549901; doi:10.1371/journal.pone.0181877)
Supplement: S1 Datastore — (ZIP) [file pone.0181877.s002.zip › Association Trick Processed Document Stores/googled_Cartier.txt]

 official websites online stores the renowned french fine watches ballon bleu de tank jewelry wedding and engagement rings leather goods and other luxury goods from the famous french official websites online stores the renowned french fine watches ballon bleu de tank jewelry wedding and engagement rings leather goods and other luxury goods from the famous french fine jewelry luxury jewelry jewelry has always toyed with the rules of elegance opening the love fine jewelry collections luxury jewelry collections this bracelet is a universal symbol of love and commitment the love bracelet created in 1970s new york has sealed the passionate romances of a host of jeweler wikipedia the free encyclopedia soci t designs manufactures distributes and sells jewellery and watches founded in paris france in 1847 by louis fran ois the company facebook 2431551 likes 126311 talking about this founded in 1847 in paris stands as one of the world s most esteemed and respectful maisons in the on twitter the latest from get the very latest news of the maison founded in 1847 paris youtube the panther is the symbol of femininity divine exquisite and rebellious simultaneously in a word free free to love and live life to the full with passion 
