# Supplementary material for: The magic words: Using computers to uncover mental associations for use in magic trick design
Source: PLoS One. 2017 Aug 9;12(8):e0181877. doi: 10.1371/journal.pone.0181877 (PMC5549901; doi:10.1371/journal.pone.0181877)
Supplement: S1 Datastore — (ZIP) [file pone.0181877.s002.zip › Association Trick Processed Document Stores/googled_Caterpillar.txt]

 cat products services north america manufacturer of construction and mining equipment diesel and natural gas engines industrial gas turbines and a wide offering of related services a november 17 tornado outbreak in central illinois destroyed much in its path and scattered personal possessions for miles numerous employees careers we need highly skilled individuals to manufacture assemble and support production of cat products consider these opportunities if you are ready to grow inc wikipedia the free encyclopedia inc is an american corporation which designs manufactures markets and sells machinery and engines and sells financial products and insurance wikipedia the free encyclopedia s are the larval form of members of the order lepidoptera the insect order comprising butterflies and moths they are mostly herbivorous in food on the forbes world 39 s most valuable brands list inc is a manufacturer of construction and mining equipment diesel and natural gas engines industrial gas turbines and diesel electric inc cat stock quotes cnbc com inc cat real time stock quotes news videos at cnbc com cat summary for inc common stock yahoo finance view the basic cat stock chart on yahoo finance change the date range chart type and compare inc common stock against other companies 
