# Supplementary material for: The magic words: Using computers to uncover mental associations for use in magic trick design
Source: PLoS One. 2017 Aug 9;12(8):e0181877. doi: 10.1371/journal.pone.0181877 (PMC5549901; doi:10.1371/journal.pone.0181877)
Supplement: S1 Datastore — (ZIP) [file pone.0181877.s002.zip › Association Trick Processed Document Stores/googled_Chevrolet.txt]

 cars trucks suvs crossovers and vans official site see chevy cars trucks crossovers suvs see photos videos find vehicles compare competitors build your own chevy more wikipedia the free encyclopedia vr le colloquially referred to as chevy and formally the division of general motors llc is a brand of vehicles produced by north on twitter the latest from talking one tweet at a time findnewroads http spr ly gmprivacy detroit mi facebook 2476971 likes 37407 talking about this founded in 1911 in detroit is one of the world s largest automotive brands doing business in news photos and reviews autoblog is produced by general motors company and one of four core brands remaining after the automaker emerged from chapter 11 bankrupcty in july 39 s channel youtube welcome to the official youtube channel here you can take a close up look at how this iconic automotive brand sets innovation in motion through co yahoo autos cars research all 2013 2014 2015 car models compare new vehicles buy used acuras for sale news united states news detroit is investing in clean energy efficiency initiatives of u s colleges and universities through its voluntary carbon reduction initiative 
