# Supplementary material for: The magic words: Using computers to uncover mental associations for use in magic trick design
Source: PLoS One. 2017 Aug 9;12(8):e0181877. doi: 10.1371/journal.pone.0181877 (PMC5549901; doi:10.1371/journal.pone.0181877)
Supplement: S1 Datastore — (ZIP) [file pone.0181877.s002.zip › Association Trick Processed Document Stores/googled_Cisco.txt]

 systems inc nasdaq csco is the worldwide leader in networking that transforms how people connect communicate and collaborate networking academy systems the networking academy program delivers ict training to help improve career career opportunities careers systems to help us bring this vision to life join us in our exciting journey careers support and downloads systems jan 24 2014 accessing support downloads and documentation systems wikipedia the free encyclopedia systems inc is an american multinational corporation headquartered in san jose california that designs manufactures and sells networking equipment networking academy home technology never stands still welcome to a new way to access networking academy new ways to learn teach and think learn more on twitter official info on news events and technology innovation with urnhart lkniffin katidahm questions check out our faq http news cs co wjl1t9 subnet an independent community network world security watch covers the latest in related security news expert blogs resources and more from network world editors 
