# Supplementary material for: The magic words: Using computers to uncover mental associations for use in magic trick design
Source: PLoS One. 2017 Aug 9;12(8):e0181877. doi: 10.1371/journal.pone.0181877 (PMC5549901; doi:10.1371/journal.pone.0181877)
Supplement: S1 Datastore — (ZIP) [file pone.0181877.s002.zip › Association Trick Processed Document Stores/googled_Citi.txt]

 banking credit cards lending investing bank bank discover financial services tailored to your life from bank learn more about our full range of banking products including checking savings credit cards sign on bank discover financial services tailored to your life from bank conveniently and quickly online and on the go responsible finance financial ingenuity global bank is the leading global bank strives to create the best outcomes for our clients and customers with financial solutions that are simple creative and collaborative institutional training initiative over 5 8 million program courses have been completed since 2000 access requires registration as an affiliate of a subscribing institution or as an compare credit card offers apply online com credit cards browse cards to compare credit cards and find the right credit card offer for you learn more about credit card features like no annual fee cash back and group wikipedia the free encyclopedia group inc or is an american multinational financial services corporation headquartered in manhattan new york city group was formed from one of credit cards login secure sign on sign on to manage your cards account online you can pay bills organize multiple bank credit cards view statements check due dates and more foundation the foundation supports the financial inclusion of low income people and works to enable economic progress in communities around the world where 
