# Supplementary material for: The magic words: Using computers to uncover mental associations for use in magic trick design
Source: PLoS One. 2017 Aug 9;12(8):e0181877. doi: 10.1371/journal.pone.0181877 (PMC5549901; doi:10.1371/journal.pone.0181877)
Supplement: S1 Datastore — (ZIP) [file pone.0181877.s002.zip › Association Trick Processed Document Stores/googled_Coca-Cola.txt]

 coca cola global soft drinks beverage products a global leader in the beverage industry the coca cola company offers hundreds of brands including soft drinks fruit juices sports drinks and other beverages coca cola facebook twitter youtube flickr coca cola on facebook go the coca cola company coca cola journey homepage coca cola journey is a digital magazine that focuses on important topics social causes and news about the coca cola company coca cola wikipedia the free encyclopedia coca cola is a carbonated soft drink sold in stores restaurants and vending machines throughout the world it is produced by the coca cola company of coca cola facebook coca cola 79743167 likes 526718 talking about this created in 1886 in atlanta georgia by dr john s pemberton coca cola was first offered as a fountain coca cola cocacola on twitter the latest from coca cola cocacola atlanta ga world of coca cola atlanta georgia attractions attractions in against the backdrop of other atlanta attractions the world of coca cola stands out our attraction in atlanta georgia will quench your thirst for fun coca cola youtube coca cola is the most popular and biggest selling soft drink in history as well as the best known product in the world created in atlanta georgia by dr 
