# Supplementary material for: The magic words: Using computers to uncover mental associations for use in magic trick design
Source: PLoS One. 2017 Aug 9;12(8):e0181877. doi: 10.1371/journal.pone.0181877 (PMC5549901; doi:10.1371/journal.pone.0181877)
Supplement: S1 Datastore — (ZIP) [file pone.0181877.s002.zip › Association Trick Processed Document Stores/googled_Colgate.txt]

 toothpaste toothbrushes products for oral and dental when a single smile brings so much joy it s worth protecting with learn more about our oral care products download coupons or get expert a top liberal arts college in central new york a private four year coeducational university in hamilton new york palmolive welcome to the world of palmolive every day millions of people trust palmolive to care for themselves and their loved ones come learn more about us our products get investment the official site of university raider athletics the men s tennis team saw its four match winning streak come to an end this weekend as the raiders fell in both matches of the turning read more wikipedia the free encyclopedia may refer to toothpaste a product of palmolive clock new jersey an octagonal clock in jersey city new jersey palmolive wikipedia the free encyclopedia the palmolive company is an american multinational consumer products company focused on the production distribution and provision of household university wikipedia the free encyclopedia has 53 undergraduate concentrations that culminate in a bachelor of arts degree the student body comes from 47 states and 42 countries in its 2013 professional dental patients and professionals education find the latest information regarding dental oral health care explore our library of educational materials links and resources for patients and find continuing 
