# Supplementary material for: The magic words: Using computers to uncover mental associations for use in magic trick design
Source: PLoS One. 2017 Aug 9;12(8):e0181877. doi: 10.1371/journal.pone.0181877 (PMC5549901; doi:10.1371/journal.pone.0181877)
Supplement: S1 Datastore — (ZIP) [file pone.0181877.s002.zip › Association Trick Processed Document Stores/googled_Corona.txt]

 extra international the unmistakable color the one of a kind taste the unparalleled flavor of relaxation develop cross platform mobile apps and games labs sdk is the leading mobile development framework build high quality apps and games for ios android kindle fire and nook in record time wikipedia the free encyclopedia a latin crown is a type of plasma that surrounds the sun and other celestial bodies the sun s extends millions of kilometres into space and is beer wikipedia the free encyclopedia extra is a pale lager produced by cervecer a modelo in mexico for domestic distribution and export to all other countries besides the united states and city of home what do residents and local business like the most about what improvements or changes would they like to see in the future those are the questions tools garden landscape tree care shop tools parts manufactures tools for gardening landscapers tree care professionals and agriculturists innovative tool designs built to achieve more season after on twitter the latest from official tweets from extra please relax responsibly on the beach and on twitter follow and check your dm s to verify the solar the extended outer atmosphere of the sun is called the it has a temperature of millions of degrees but it is 10 billion times less dense than the 
