# Supplementary material for: The magic words: Using computers to uncover mental associations for use in magic trick design
Source: PLoS One. 2017 Aug 9;12(8):e0181877. doi: 10.1371/journal.pone.0181877 (PMC5549901; doi:10.1371/journal.pone.0181877)
Supplement: S1 Datastore — (ZIP) [file pone.0181877.s002.zip › Association Trick Processed Document Stores/googled_Danone.txt]

 a world leader in the food industry a world leader in the food industry fresh dairy products waters groupe agroalimentaire fran ais leader mondial leader mondial agroalimentaire produits laitiers frais eaux nutrition infantile et nutrition m dicale la sant au c ur de la strat gie groupe wikipedia the free encyclopedia the groupe is a french food products multinational corporation based in the 9th arrondissement of paris it produces fresh dairy products bottled water dannon offers product information lowfat yogurt recipes kids online games and nutrition statistics bn en paris stock quote bloomberg stock analysis for bn en paris including stock price stock chart company news key statistics fundamentals and company profile on the forbes world 39 s most valuable brands list the company s portfolio of brands and products include a brand of fresh dairy products evian a brand of bottled still water volvic its international bn pa summary for yahoo finance view the basic bn pa stock chart on yahoo finance change the date range chart type and compare against other companies sa bn par summary ft com latest sa bn par share price with interactive charts historical prices comparative analysis forecasts business profile and more 
