# Supplementary material for: The magic words: Using computers to uncover mental associations for use in magic trick design
Source: PLoS One. 2017 Aug 9;12(8):e0181877. doi: 10.1371/journal.pone.0181877 (PMC5549901; doi:10.1371/journal.pone.0181877)
Supplement: S1 Datastore — (ZIP) [file pone.0181877.s002.zip › Association Trick Processed Document Stores/googled_Dell.txt]

 official site the power to do more official site covering the personal computers and technology related products they manufacture support and sell support official site support technical support for it professionals and the public laptops ultrabooks notebooks laptop computers for sale offers everyday performance ultra thin and gaming ready laptops outlet outlet outlet outlet home outlet business enterprise deals outlet wikipedia the free encyclopedia inc is a privately owned multinational computer technology company based in round rock texas united states that develops sells repairs and supports yahoo finance search for ticker symbols for stocks mutual funds etfs indices and futures on yahoo finance on twitter the latest from official news and tweets from need support tweet cares business support carespro global support list facebook 6791744 likes 55006 talking about this you have big dreams we build the products that help you realize them so dream big because we like the work 
