# Supplementary material for: The magic words: Using computers to uncover mental associations for use in magic trick design
Source: PLoS One. 2017 Aug 9;12(8):e0181877. doi: 10.1371/journal.pone.0181877 (PMC5549901; doi:10.1371/journal.pone.0181877)
Supplement: S1 Datastore — (ZIP) [file pone.0181877.s002.zip › Association Trick Processed Document Stores/googled_Discovery.txt]

 science history space tech sharks news channel sharks gold rush homepage news news digs deep into our world s mysteries join us to explore current welcome to education digital textbooks and standards education partners with districts to deliver a customized suite of tools to accelerate student achievement find out more about our digital content free teacher resources education education offers a broad range of free classroom resources that complement and extend learning beyond the bell foster deeper engagement and law wikipedia the free encyclopedia in the law of the united states is the pre trial phase in a lawsuit in which each party through the law of civil procedure can obtain evidence from the space shuttle wikipedia the free encyclopedia space shuttle orbiter vehicle designation ov 103 is one of the retired orbiters of the space shuttle program of nasa the space agency of the education streaming educator network view all den for teachers den for the team become a den educator looking to login to education login here on twitter the latest from official twitter account for u s united states 
