# Supplementary material for: The magic words: Using computers to uncover mental associations for use in magic trick design
Source: PLoS One. 2017 Aug 9;12(8):e0181877. doi: 10.1371/journal.pone.0181877 (PMC5549901; doi:10.1371/journal.pone.0181877)
Supplement: S1 Datastore — (ZIP) [file pone.0181877.s002.zip › Association Trick Processed Document Stores/googled_Disney.txt]

 com the official home for all things the official website for all things theme parks resorts movies tv programs characters games videos music shopping and more walt world resort in orlando florida welcome to walt world come and enjoy the magic of walt world resort in orlando fl plan your family vacation and create memories for a the walt company wikipedia the free encyclopedia the walt company commonly known as is an american diversified multinational mass media corporation headquartered in walt studios store official site for merchandise the online store is the official site for shopping get the best deals on merchandise including toys electronics home and the walt company launches startup accelerator program read more frozen now playing in theaters read more hotels honored with u s news world facebook 46501372 likes 564353 talking about this this page is a place for our fans however we do need to have certain rules please be aware that we do on twitter the latest from we seek to estimate the future and its bearing on our existence as well as dwelling fondly on the past or indulging in escapist junior where the magic begins play the newest games activities and videos from your favorite shows at junior 
