# Supplementary material for: The magic words: Using computers to uncover mental associations for use in magic trick design
Source: PLoS One. 2017 Aug 9;12(8):e0181877. doi: 10.1371/journal.pone.0181877 (PMC5549901; doi:10.1371/journal.pone.0181877)
Supplement: S1 Datastore — (ZIP) [file pone.0181877.s002.zip › Association Trick Processed Document Stores/googled_Duracell.txt]

 batteries aa aaa button batteries trusted everywhere provides a wide range of batteries and smart power solutions for virtually all of your power needs including flashlights portable battery products explore all products from batteries flashlights chargers and more wikipedia the free encyclopedia is an american brand product line of batteries and smart power systems manufactured by procter gamble additionally owns the procell facebook 5841394 likes 131655 talking about this news and updates from providing trusted power solutions for your lifestyle we re also on twitter trust your power nfl 39 s derrick coleman seattle jan 10 2014 closed captioning available by clicking cc on the navigation bar when the world tells you quot no quot you have two options you can roll over powermat wireless power for samsung galaxy and iphone wireless power for iphone 5 iphone 4 4s and samsung galaxy s3 on twitter the latest from news and updates from providing trusted power solutions for your lifestyle bethel ct powerpack 450 portable generator the powerpack 450 is a portable generator for ac dc and usb powered electronics it features a built in air compressor jumper cables and voice 
