# Supplementary material for: The magic words: Using computers to uncover mental associations for use in magic trick design
Source: PLoS One. 2017 Aug 9;12(8):e0181877. doi: 10.1371/journal.pone.0181877 (PMC5549901; doi:10.1371/journal.pone.0181877)
Supplement: S1 Datastore — (ZIP) [file pone.0181877.s002.zip › Association Trick Processed Document Stores/googled_eBay.txt]

 electronics cars fashion collectibles coupons and more buy and sell electronics cars fashion apparel collectibles sporting goods digital cameras baby items coupons and everything else on the world s motors offers new and used cars motorcycles parts and accessories wikipedia the free encyclopedia inc is an american multinational internet consumer to consumer corporation headquartered in san jose california it was founded by pierre omidyar in summary for inc yahoo finance view the basic stock chart on yahoo finance change the date range chart type and compare inc against other companies android apps on google play at we work hard every day to build a world class online shopping experience on android the app is packed full of features that make it easy to classifieds kijiji post search free local classified ads use free classifieds kijiji to buy sell locally all over the united states on the app store on itunes jan 15 2014 read reviews get customer ratings see screenshots and learn more about on the app store download and enjoy it on your careers at inc home inc is a place where innovative thinking and the power of technology know no limits discover all the ways you can contribute at inc 
