# Supplementary material for: The magic words: Using computers to uncover mental associations for use in magic trick design
Source: PLoS One. 2017 Aug 9;12(8):e0181877. doi: 10.1371/journal.pone.0181877 (PMC5549901; doi:10.1371/journal.pone.0181877)
Supplement: S1 Datastore — (ZIP) [file pone.0181877.s002.zip › Association Trick Processed Document Stores/googled_Facebook.txt]

 welcome to log in sign up or learn more is a social utility that connects people with friends and others who work study and live around them people use to keep up with friends is a social utility that connects people with friends and others who log in login login email or phone password keep me logged login login login you must log in to continue email or phone wikipedia the free encyclopedia is an online social networking service its name comes from a colloquialism for the directory given to students at some american universities android apps on google play now you can get early access to the next version of for android by becoming a beta tester learn how to sign up give feedback and leave the program on the app store on itunes 3 days ago read reviews get customer ratings see screenshots and learn more about on the app store download and enjoy it on 39 s latest news announcements and media resources s latest news announcements and media resources 
