# Supplementary material for: The magic words: Using computers to uncover mental associations for use in magic trick design
Source: PLoS One. 2017 Aug 9;12(8):e0181877. doi: 10.1371/journal.pone.0181877 (PMC5549901; doi:10.1371/journal.pone.0181877)
Supplement: S1 Datastore — (ZIP) [file pone.0181877.s002.zip › Association Trick Processed Document Stores/googled_Ferrari.txt]

 country selector choose your country edition of the official website the italian automotive company 39 s official site join the official site to find information videos and the images from the gt cars as well as news regarding services and events organized around the world official websites complete list of all the official websites com gt sport cars formula 1 store pre owned magazine more wikipedia the free encyclopedia s p a is an italian sports car manufacturer based in maranello founded by enzo in 1929 as scuderia the company sponsored drivers news photos and reviews autoblog get news press releases and expert reviews along with detailed photos spy shots videos and road tests of new vehicles world abu dhabi world 39 s largest indoor theme park official world abu dhabi the largest indoor and first theme park located on yas island abu dhabi uae with over 20 attractions welcome to the club of america the club of america is the world s largest club and produces exciting track events an internationally recognized concours d elegance and a shell global shell s expertise in fuel and oil development has helped scuderia to 12 fia formula one drivers titles and 10 constructors titles the developments 
