# Supplementary material for: The magic words: Using computers to uncover mental associations for use in magic trick design
Source: PLoS One. 2017 Aug 9;12(8):e0181877. doi: 10.1371/journal.pone.0181877 (PMC5549901; doi:10.1371/journal.pone.0181877)
Supplement: S1 Datastore — (ZIP) [file pone.0181877.s002.zip › Association Trick Processed Document Stores/googled_Ford.txt]

 new cars trucks suvs hybrids crossovers vehicles the official site to research learn and shop for all new vehicles view photos videos specs compare competitors build and price search inventory motor company wikipedia the free encyclopedia the motor company also known as simply is an american multinational automaker headquartered in dearborn michigan a suburb of detroit motor company on twitter the latest from motor company go further replies from scottmonty sm unterekless ku and other team members foundation the foundation s goals are to strengthen democratic values reduce poverty and injustice promote international cooperation and advance human achievement motor company dearborn michigan corporate office car motor company dearborn michigan 2170142 likes 40150 talking about this motor company a global automotive industry leader based in news photos and reviews autoblog the motor company nyse f is an american multinational corporation and one of the world s largest automakers based on worldwide vehicle sales motor company f news the new york times news about the motor company commentary and archival information about the motor company from the new york times models global offices represent women men and children for editorials and parts assignments and include plus divisions 
