# Supplementary material for: The magic words: Using computers to uncover mental associations for use in magic trick design
Source: PLoS One. 2017 Aug 9;12(8):e0181877. doi: 10.1371/journal.pone.0181877 (PMC5549901; doi:10.1371/journal.pone.0181877)
Supplement: S1 Datastore — (ZIP) [file pone.0181877.s002.zip › Association Trick Processed Document Stores/googled_Gap.txt]

 shop clothes for women men baby and kids free ship on free shipping on orders over 50 find the latest styles and fashions for men women kids toddlers and babies shop for clothes for the whole family women 39 s clothing free shipping on 50 women s clothing from features the latest styles and fashions that you are kids free shipping on 50 for all your durable clothing needs look no further than the kids men 39 s clothing free shipping on 50 look and feel your best when you dress in men s clothing from our mens maternity clothing free shipping on 50 shop for maternity clothing and discover distinct styles that are fashionable and baby clothes at baby free shipping on 50 baby clothes from are fashion forward styles that have comfort details inc inc operates six of the most recognized apparel brands in the world banana republic old navy piperlime athleta and intermix inc wikipedia the free encyclopedia the inc commonly known as inc or is an american multinational clothing and accessories retailer it was founded in 1969 by donald g fisher 
