# Supplementary material for: The magic words: Using computers to uncover mental associations for use in magic trick design
Source: PLoS One. 2017 Aug 9;12(8):e0181877. doi: 10.1371/journal.pone.0181877 (PMC5549901; doi:10.1371/journal.pone.0181877)
Supplement: S1 Datastore — (ZIP) [file pone.0181877.s002.zip › Association Trick Processed Document Stores/googled_GE.txt]

 com imagination at work explore imagination at work learn how innovation builds powers moves cures the world we re changing the world one idea at a time careers com meet tolulope ogunseye engineer technologist at oil gas summary for neral electric company common yahoo view the basic stock chart on yahoo finance chan the date ran chart type and compare neral electric company common against other appliances kitchen appliances refri rator dishwasher the official site of appliances offering information on our full appliance line including our energy star qualified appliances stainless steel options service neral electric wikipedia the free encyclopedia neral electric or is an american multinational conglomerate corporation incorporated in schenectady new york and headquartered in fairfield neral electric company nyse quotes news google finance neral electric company is a diversified technology and financial services company the products and services of the company ran from aircraft energy is at work connecting people and ideas everywhere to create advanced technologies that power a cleaner more productive world capital middle market finance commercial loans leases capital offers commercial loans leases and middle market finance solutions that can help your company build a stron r better future 
