# Supplementary material for: The magic words: Using computers to uncover mental associations for use in magic trick design
Source: PLoS One. 2017 Aug 9;12(8):e0181877. doi: 10.1371/journal.pone.0181877 (PMC5549901; doi:10.1371/journal.pone.0181877)
Supplement: S1 Datastore — (ZIP) [file pone.0181877.s002.zip › Association Trick Processed Document Stores/googled_Gillette.txt]

 men 39 s razors shave gel deodorant and body wash usa product information resources and guides for men s razors trimmers skin care solutions deodorants and body care products com shaving body wash and skin care tips and advice get helpful information and tips on shaving skin care and body wash here the best a man can get brand wikipedia the free encyclopedia is a brand of men s safety razors among other personal care products owned by procter gamble based in boston massachusetts united states on twitter the latest from the best a man can get boston ma youtube s youtube channel is about delivering content to help you look feel and be your best check out the popular how to videos that let you get inspired stadium home welcome to stadium new england s premier sports entertainment and event venue in addition to being the home of the new england patriots new city of home vision statement division links job openings and city council agenda children 39 s specialty healthcare home our st paul mn hospital and minnesota clinics provide specialized care for children teens and adults who have disabilities and complex conditions including 
