# Supplementary material for: The magic words: Using computers to uncover mental associations for use in magic trick design
Source: PLoS One. 2017 Aug 9;12(8):e0181877. doi: 10.1371/journal.pone.0181877 (PMC5549901; doi:10.1371/journal.pone.0181877)
Supplement: S1 Datastore — (ZIP) [file pone.0181877.s002.zip › Association Trick Processed Document Stores/googled_GoldmanSachs.txt]

 goldman sachs the goldman sachs group inc is a leading global investment banking securities and investment management firm that provides a wide range of financial goldman sachs careers information on careers at goldman sachs in investment banking goldman sachs wikipedia the free encyclopedia the goldman sachs group inc is an american multinational investment banking firm that engages in global investment banking securities investment gs stock price today goldman sachs group inc stock quote gs latest company news stock quote historical share prices splits options earnings estimates ratings cash flow and market valuation for goldman sachs goldman sachs group inc gs news the new york times news about the goldman sachs group inc commentary and archival information about the goldman sachs group inc from the new york times goldman sachs group on the forbes world 39 s most valuable brands the goldman sachs group inc goldman sachs is a global investment banking securities and investment management firm that provides a range of financial gs new york stock quote goldman sachs group inc the stock analysis for goldman sachs group inc the gs new york including stock price stock chart company news key statistics fundamentals and company goldman sachs on twitter the latest from goldman sachs official goldman sachs twitter account follow us for the latest in global and local economic progress firm 
