# Supplementary material for: The magic words: Using computers to uncover mental associations for use in magic trick design
Source: PLoS One. 2017 Aug 9;12(8):e0181877. doi: 10.1371/journal.pone.0181877 (PMC5549901; doi:10.1371/journal.pone.0181877)
Supplement: S1 Datastore — (ZIP) [file pone.0181877.s002.zip › Association Trick Processed Document Stores/googled_Google.txt]

 search the world s information including webpages images videos and more has many special features to help you find exactly what you re looking maps find local businesses view maps and get driving directions in maps analytics official website web analytics reporting analytics gives us key insights that help drive the evolution of our product on our mobile app and desktop it shows us exactly how people are using our reader reader has been discontinued we want to thank all our loyal fans we understand you may not agree with this decision but we hope you ll come to love earth earth lets you fly anywhere on earth to view satellite imagery maps terrain 3d buildings from galaxies in outer space to the canyons of the ocean adwords online advertising by advertise with adwords ads next to search results to boost website traffic and sales with adwords pay per click ppc keyword drive create and share your work online and access your documents from anywhere manage documents spreadsheets presentations surveys and more all in one gmail email from the ease and simplicity of gmail available across all your devices gmail s inbox helps you stay organized by sorting your mail by type plus you can video chat 
