# Supplementary material for: The magic words: Using computers to uncover mental associations for use in magic trick design
Source: PLoS One. 2017 Aug 9;12(8):e0181877. doi: 10.1371/journal.pone.0181877 (PMC5549901; doi:10.1371/journal.pone.0181877)
Supplement: S1 Datastore — (ZIP) [file pone.0181877.s002.zip › Association Trick Processed Document Stores/googled_Gucci.txt]

 official site founded in florence italy in 1921 shop com with free shipping discover the latest collection of ready to wear handbags shoes and accessories made in italy handbags for women designer handbags made in italy discover the largest collection of handbags for women shop luxury men 39 s shoes men 39 s dress shoes made in italy discover the latest collection of shoes for men shop loafers moccasins wikipedia the free encyclopedia is an italian fashion and leather goods brand part of the group which is owned by french company kering formerly known as ppr was online designer neiman marcus browse a splendid selection of designer apparel and accessories from shop for online at neiman marcus where you ll find premier clothing on twitter the latest from founded in florence in 1921 is one of the world s leading luxury brands florence italy shop at net a porter worldwide express delivery net shop s new season women s dresses jeans shoes bags swimwear and accessories at net a porter enjoy worldwide express delivery and free watches and jewelry offers a range of women s and men s superior quality swiss made watches as well as exquisite rings bracelets necklaces and other jewelry 
