# Supplementary material for: The magic words: Using computers to uncover mental associations for use in magic trick design
Source: PLoS One. 2017 Aug 9;12(8):e0181877. doi: 10.1371/journal.pone.0181877 (PMC5549901; doi:10.1371/journal.pone.0181877)
Supplement: S1 Datastore — (ZIP) [file pone.0181877.s002.zip › Association Trick Processed Document Stores/googled_Harley-Davidson.txt]

 harley davidson the official site of the harley davidson motor company view harley davidson motorcycles locate a motorcycle dealer browse motorcycle parts and apparel 2014 harley davidson motorcycles harley davidson usa feast your eyes on the 2014 harley davidson motorcycles with authentic h d official harley davidson online store the official shop for harley davidson motorcycle parts and accessories riding motorcycle parts custom harley davidson parts shop new harley davidson parts for function and style online now harley davidson wikipedia the free encyclopedia harley davidson inc nyse hog formerly hdi often abbreviated h d or harley is an american motorcycle manufacturer founded in milwaukee wisconsin harley davidson museum harley davidson usa the harley davidson museum in milwaukee wi showcases the harley davidson motor company s history and motorcycles through a variety of exhibits harley davidson milwaukee wi product service facebook harley davidson milwaukee wi 5277808 likes 162237 talking about this we fulfill dreams of personal freedom follow us on twitter harley davidson harleydavidson on twitter the latest from harley davidson harleydavidson the official twitter feed for the harley davidson motor company we fulfill dreams of personal freedom 
