# Supplementary material for: The magic words: Using computers to uncover mental associations for use in magic trick design
Source: PLoS One. 2017 Aug 9;12(8):e0181877. doi: 10.1371/journal.pone.0181877 (PMC5549901; doi:10.1371/journal.pone.0181877)
Supplement: S1 Datastore — (ZIP) [file pone.0181877.s002.zip › Association Trick Processed Document Stores/googled_Heineken.txt]

 united states of america welcome to the official website learn about the brand global welcome to the official website learn about the brand products and the sponsorship of the uefa ch ions league wikipedia the free encyclopedia lager beer dutch pilsener or simply is a pale lager beer with 5 alcohol by volume produced by the dutch brewing company the company welcome to the global website for international find information about our company history brands strategy and careers here home usa usa is the leading importer of upscale beers in the u s usa has grown into a global business with the world s most valuable lager beer nederland b v zoeterwoude lager beer is a euro pale lager style beer brewed by nederland b v in zoeterwoude netherlands 64 out of 100 with 2970 ratings on twitter the latest from enjoy the latest news films music sporting events by clicking follow you confirm you are of legal drinking youtube 
