# Supplementary material for: The magic words: Using computers to uncover mental associations for use in magic trick design
Source: PLoS One. 2017 Aug 9;12(8):e0181877. doi: 10.1371/journal.pone.0181877 (PMC5549901; doi:10.1371/journal.pone.0181877)
Supplement: S1 Datastore — (ZIP) [file pone.0181877.s002.zip › Association Trick Processed Document Stores/googled_Heinz.txt]

 discover the world of is the most global u s based food company with a world class portfolio of powerful brands holding number one and number two market positions in careers careers offer an exciting mix of responsibility and visibility we have an ketchup it s no wonder tomato ketchup is the world s favorite only the firmest h j company wikipedia the free encyclopedia the h j company also known as the company and commonly known as and famous for its quot 57 varieties quot slogan and its ketchup is a tomato ketchup recipes promotions product information tomato ketchup america s favorite ketchup is made with only the firmest juiciest freshest tomatoes endowments comprises two private foundations sharing a mission to help southwestern pennsylvania thrive economically ecologically educationally and culturally includes foodservice foodservice condiments foodservice offers exclusive tips and culinary insights for full service restaurants quick serve restaurants and non commercial operations ketchup facebook ketchup 1135471 likes 2835 talking about this ketchup for more than a century ketchup has been a part of america s mealtimes as a 
