# Supplementary material for: The magic words: Using computers to uncover mental associations for use in magic trick design
Source: PLoS One. 2017 Aug 9;12(8):e0181877. doi: 10.1371/journal.pone.0181877 (PMC5549901; doi:10.1371/journal.pone.0181877)
Supplement: S1 Datastore — (ZIP) [file pone.0181877.s002.zip › Association Trick Processed Document Stores/googled_Hermes.txt]

 herm s united states women men leather jewelry watches discover the herm s universe through our large range of luxury products herm s welcome to the official com website discover herm s universe news and special events find a herm s boutique all the adresses and contact details buy online on the official herm s website wikipedia the free encyclopedia is an olympian god in greek religion and mythology son of zeus and the pleiad maia he is second youngest of the olympian gods is a god of encyclopedia mythica the herald of the olympian gods is the son of zeus and the nymph maia daughter of atlas and one of the pleiades is also the god of theoi greek mythology the greek god of herds and herald of the gods is described over 13 detailed pages which include an encyclopedia summary quotes from greek handbags and purses purseblog the purse blog 4 days ago an editorial on handbags purses and your favorite accessories get prices and shopping advice on designer bags and mythweb was the son zeus and a mountain nymph as a newborn he was remarkably precocious on his very first day of life he found the empty shell of a tortoise herm s youtube welcome to the world of herm s in 1837 thierry opened his workshop making the finest quality harnesses and saddles in the heart of paris 
