# Supplementary material for: The magic words: Using computers to uncover mental associations for use in magic trick design
Source: PLoS One. 2017 Aug 9;12(8):e0181877. doi: 10.1371/journal.pone.0181877 (PMC5549901; doi:10.1371/journal.pone.0181877)
Supplement: S1 Datastore — (ZIP) [file pone.0181877.s002.zip › Association Trick Processed Document Stores/googled_HM.txt]

 h m h m us store locator customer service order from catalog sign up for emails united states all prices in usd checkout shopping bag my h m log in log h m offers fashion and quality at the best price offers clothing for men women and children united kingdom henry molaison wikipedia the free encyclopedia henry gustav molaison february 26 1926 december 2 2008 known widely as h m was an american memory disorder patient who had a bilateral medial wikipedia the free encyclopedia or may refer to magazine a christian hard rock magazine h m a swedish clothing company hamburgmuseum a history museum in hamburg h m on twitter the latest from h m welcome to h m s official twitter account for customer service please tweet custserv or visit http www com contact h m clothing store facebook angel hsu h m is this real http www getvalentinegift com html alot of ppl already sharing on fb but didn t receive anything after it is shared please look magazine music for good the galleries come and rest shot february 3 2014 by brian baker blood of the martyrs shot january 10 2014 by brooke long parables final show 39 s profile instagram h m welcome to the official h m instagram account follow us for the latest updates and fashion news comments that contain foul language will be deleted 
