# Supplementary material for: The magic words: Using computers to uncover mental associations for use in magic trick design
Source: PLoS One. 2017 Aug 9;12(8):e0181877. doi: 10.1371/journal.pone.0181877 (PMC5549901; doi:10.1371/journal.pone.0181877)
Supplement: S1 Datastore — (ZIP) [file pone.0181877.s002.zip › Association Trick Processed Document Stores/googled_Honda.txt]

 com official site of american motor co inc com the official site for cars motorcycles personal watercraft atvs engines lawn mowers generators marine motors and acura cars cars new and certified used cars from american cars home of information on the latest cars and suv models powersports motorcycles atvs scooters powersports visit the new official motorcycles web site and wikipedia the free encyclopedia has been the world s largest motorcycle manufacturer since 1959 became the second largest japanese automobile manufacturer in 2001 on twitter official news information from s social pr teams at american hq in torrance calif for customer service s tweet custsvc financial services financing lease and warranty options provides financing lease and extended warranty options to help you when considering a new lease or purchase news photos and reviews autoblog is a japanese automaker offering a full lineup of vehicles in the us including the acura brand of luxury vehicles established in 1946 by soichiro facebook 3175114 likes 19542 talking about this in 1959 we opened shop in los angeles with one product the 305cc dream motorcycle over fifty years 
