# Supplementary material for: The magic words: Using computers to uncover mental associations for use in magic trick design
Source: PLoS One. 2017 Aug 9;12(8):e0181877. doi: 10.1371/journal.pone.0181877 (PMC5549901; doi:10.1371/journal.pone.0181877)
Supplement: S1 Datastore — (ZIP) [file pone.0181877.s002.zip › Association Trick Processed Document Stores/googled_HP.txt]

 official site laptop computers desktops printers servers learn about printers laptops desktops storage solutions cloud solutions servers enterprise services solutions and more at the official website support drivers contact and help forums support welcome to the official support page where you can find contact drivers home home office official store home home office store software drivers support hewlett packard for drivers and software frequently asked questions user forums hewlett packard wikipedia the free encyclopedia hewlett packard company or is an american multinational information technology corporation headquartered in palo alto california united states on twitter the latest from official tweets about technology news and other info for support please contact support usa support get support welcome select your product range to see faqs user guides software updates and more phones handhelds tablets accessories touc ad facebook 2916329 likes 25296 talking about this is a technology company that operates in more than 170 countries around the world we explore how 
