# Supplementary material for: The magic words: Using computers to uncover mental associations for use in magic trick design
Source: PLoS One. 2017 Aug 9;12(8):e0181877. doi: 10.1371/journal.pone.0181877 (PMC5549901; doi:10.1371/journal.pone.0181877)
Supplement: S1 Datastore — (ZIP) [file pone.0181877.s002.zip › Association Trick Processed Document Stores/googled_HSBC.txt]

 bank home new york based corporate bank provides a wide range of financial services to holdings plc one of the largest banking and financial services institutions in the world serves millions of customers through its four global businesses bank usa na checking savings mortgages loans and more bank usa is the principal subsidiary of usa inc an indirectly held wholly owned subsidiary of north america holdings inc one of the wikipedia the free encyclopedia holdings plc is a british multinational banking and financial services company headquartered in london england united kingdom it is one of the world s holdings plc news the new york times news about holdings p l c commentary and archival information about holdings p l c from the new york times markets data center wsj com wall street journal u k london hsba latest company news stock quote historical share prices splits options earnings estimates ratings cash flow and market valuation for shares fall as much as 5 as profit disappoints cnbc com 14 hours ago shares in fell as much as 5 percent on monday as pretax profit disappointed for full year 2013 coming in at 22 6 billion while profits hsba london stock quote holdings plc bloomberg stock analysis for holdings plc hsba london including stock price stock chart company news key statistics fundamentals and company profile 
