# Supplementary material for: The magic words: Using computers to uncover mental associations for use in magic trick design
Source: PLoS One. 2017 Aug 9;12(8):e0181877. doi: 10.1371/journal.pone.0181877 (PMC5549901; doi:10.1371/journal.pone.0181877)
Supplement: S1 Datastore — (ZIP) [file pone.0181877.s002.zip › Association Trick Processed Document Stores/googled_Hyundai.txt]

 cars sedans suvs compacts and luxury official site for motor america explore our new models features offers mpg and find dealer information all at usa com wikipedia the free encyclopedia group 1 was a multinational chaebol conglomerate headquartered in seoul south korea it was founded by chung ju yung in 1947 as a news photos and reviews autoblog is one of two automotive brands owned and operated by the kia automotive group that operates in the us the other being kia the korean the walking dead chop shop zombie car configurator the zombie apocalypse is upon us build your zombie survival machine and save yourself from the walking dead this is not a game it s your only vehicles research compare buy aol autos research the before buying compare prices reviews specs options photos and reliability ratings for new and used automobiles motor finance motor finance provides a full range of auto finance and leasing solutions to customers usa on twitter the latest from usa official account of usa authors include pr and marketing teams help via customer connect cc full list motor manufacturing alabama welcome to motor manufacturing alabama the north american manufacturing plant where some of the world s leading automobiles are built including 
