# Supplementary material for: The magic words: Using computers to uncover mental associations for use in magic trick design
Source: PLoS One. 2017 Aug 9;12(8):e0181877. doi: 10.1371/journal.pone.0181877 (PMC5549901; doi:10.1371/journal.pone.0181877)
Supplement: S1 Datastore — (ZIP) [file pone.0181877.s002.zip › Association Trick Processed Document Stores/googled_IBM.txt]

 united states the corporate home page entry point to information about products and services wikipedia the free encyclopedia the international business machines corporation is an american multinational technology and consulting corporation with headquarters in armonk new summary for international business machines yahoo finance 3 days ago view the basic stock chart on yahoo finance change the date range chart type and compare international business machines against international business machines corp nyse quotes news international business machines corporation is an information technology it company operates in five segments global technology services on the forbes world 39 s most valuable brands list international business machines corporation is an information technology it company operates in five segments global technology services international business machines corp stock quote unveils 1 billion platform as a service investment 12 07am dow today nike nke leads the day higher international business machines lag international business machines corporation news the new s chief executive and others have refused their annual bonuses mostly as a symbolic gesture to account for poor performance but that raises the question on twitter the latest from official twitter account managed by katie keating and george faulkner follows the social computing guidelines 
