# Supplementary material for: The magic words: Using computers to uncover mental associations for use in magic trick design
Source: PLoS One. 2017 Aug 9;12(8):e0181877. doi: 10.1371/journal.pone.0181877 (PMC5549901; doi:10.1371/journal.pone.0181877)
Supplement: S1 Datastore — (ZIP) [file pone.0181877.s002.zip › Association Trick Processed Document Stores/googled_IKEA.txt]

 home furnishings kitchens appliances sofas beds mattresses more news and inspiration from byof march 9 2014 bring your own friends day food healthy options smoked salmon salad smoked welcome to com featuring scandinavian modern style furniture and accessories include storage options lighting decor products kitchen appliances and pet care bedroom furniture beds mattresses inspiration visit us for well designed bedroom furniture at low prices we have everything wikipedia the free encyclopedia is a swedish company registered in the netherlands that designs and sells ready to assemble furniture such as beds chairs and desks appliances and store locator home furniture kitchens appliances sofas beds mattresses tables chairs decorations catalog home furniture kitchens appliances sofas beds mattresses tables chairs decorations catalog 2014 com catalog 2014 foundation we re working toward a world where children living in poverty have more opportunities to create a better future for themselves and their families we do this by 
