# Supplementary material for: The magic words: Using computers to uncover mental associations for use in magic trick design
Source: PLoS One. 2017 Aug 9;12(8):e0181877. doi: 10.1371/journal.pone.0181877 (PMC5549901; doi:10.1371/journal.pone.0181877)
Supplement: S1 Datastore — (ZIP) [file pone.0181877.s002.zip › Association Trick Processed Document Stores/googled_Intel.txt]

 tablet 2in1 laptop desktop smartphone server embedded designs and builds the essential technologies that serve as the foundation for the world s computing devices jobs at in the united states explore jobs at in the united states with a jobs quick search and links for download center download center get the latest software and drivers for your wikipedia the free encyclopedia corporation is an american multinational semiconductor chip maker corporation headquartered in santa clara california is one of the world s largest laptop notebook desktop server and embedded processor the world leader in silicon innovation develops processor technologies and supports global initiatives to continually advance how people work and live on twitter the latest from news views events about global tech innovation t 37 575291 122 341831 on the forbes world 39 s most valuable brands list corporation designs and manufactures integrated digital technology platforms a platform consists of a microprocessor and chipset the company sells corporation intc news the new york times news about the corporation commentary and archival information about the corporation from the new york times 
