# Supplementary material for: The magic words: Using computers to uncover mental associations for use in magic trick design
Source: PLoS One. 2017 Aug 9;12(8):e0181877. doi: 10.1371/journal.pone.0181877 (PMC5549901; doi:10.1371/journal.pone.0181877)
Supplement: S1 Datastore — (ZIP) [file pone.0181877.s002.zip › Association Trick Processed Document Stores/googled_JackDaniels.txt]

 jack daniels welcome to the home of jack daniel s this isn t a history lesson this is the jack daniel s story of independence and craftsmanship using years as chapters visit us jack daniel 39 s tennessee whiskey call us 931 759 6357 the visitor center is within walking distance of the square and you can visit each in no whiskey jack daniel 39 s tennessee whiskey whiskey visit us recipes new 2013 holiday select 750ml and 70cl jack daniels coach wikipedia the free encyclopedia jack tupper daniels born april 26 1933 is a professor of physical education at a t still university and a coach of olympic athletes on march 21 2013 jack daniel 39 s wikipedia the free encyclopedia encyclopedia jump to navigation search this article is about jack daniel s whiskey for people named jack daniels see jack daniels disambiguation jack daniels wikipedia the free encyclopedia jack daniels may refer to jack daniel 1846 1911 founder of the whiskey company jack daniel s brand of whiskey jack daniels baseball 1927 2013 amazon com jack daniels books biography blog audiobooks visit amazon com s jack daniels page and shop for all jack daniels books and other jack daniels related products dvd cds apparel check out pictures jack daniels online coaching run s m a r t legendary running coach jack daniels is now offering his private coaching services exclusively through the run smart project 
