# Supplementary material for: The magic words: Using computers to uncover mental associations for use in magic trick design
Source: PLoS One. 2017 Aug 9;12(8):e0181877. doi: 10.1371/journal.pone.0181877 (PMC5549901; doi:10.1371/journal.pone.0181877)
Supplement: S1 Datastore — (ZIP) [file pone.0181877.s002.zip › Association Trick Processed Document Stores/googled_JohnDeere.txt]

 john deere worldwide from tractors and engines to construction forestry and turf care equipment john deere provides equipment tools technology and services that fit the needs of a john deere products services john deere products services for usa regional john deere international home john deere international covers most of europe north africa near middle east and the facility is already home to the very well known and proven w and t agriculture john deere agriculture equipment and products by john deere learn more about our full john deere wikipedia the free encyclopedia deere company commonly known by its brand name john deere is an american corporation based in moline illinois and one of the largest manufacturers john deere youtube welcome to the official john deere worldwide youtube channel watch product videos helpful tips and advice promos and other john deere content deere john deere on twitter the latest from john deere official john deere twitter page follow us for product news exclusive content and promos view our friends list for home john deere landscapes join us for the winter conference trade show at the holiday inn conference center in taunton ma on february 26 2014 
