# Supplementary material for: The magic words: Using computers to uncover mental associations for use in magic trick design
Source: PLoS One. 2017 Aug 9;12(8):e0181877. doi: 10.1371/journal.pone.0181877 (PMC5549901; doi:10.1371/journal.pone.0181877)
Supplement: S1 Datastore — (ZIP) [file pone.0181877.s002.zip › Association Trick Processed Document Stores/googled_JohnnieWalker.txt]

 johnnie walker producer of red blue black and gold label blended scotch whisky includes product information and history home page johnnie walker you ve arrived at www com your journey starts here take the johnnie walker red label each johnnie walker whisky is a blend of extraordinary depths of big bold johnnie walker wikipedia the free encyclopedia originally known as walker s kilmarnock whisky the johnnie walker brand is a legacy left by john quot johnnie quot walker after he started to sell whisky in his grocer s johnnie walker scotch whisky liquor com johnnie walker is one of the most famous blended scotches for a good reason find out why at liquor com and drink better johnnie walker from the future youtube sep 9 2013 the next evolution of the iconic quot keep walking quot c aign is a message of hope from a successful man to his younger self brought to life johnnie walker black label scotch cocktails about com johnnie walker is known for the premium line of blended scotch whiskies the world over the black label is a complexly flavored reasonably priced benchmark johnnie walker products crown wine spirits johnnie walker the collection blended scotch whisky 4 200ml bottles 99 99 johnnie walker black label 12 year blended scotch whisky 1 75l 59 97 
