# Supplementary material for: The magic words: Using computers to uncover mental associations for use in magic trick design
Source: PLoS One. 2017 Aug 9;12(8):e0181877. doi: 10.1371/journal.pone.0181877 (PMC5549901; doi:10.1371/journal.pone.0181877)
Supplement: S1 Datastore — (ZIP) [file pone.0181877.s002.zip › Association Trick Processed Document Stores/googled_JohnsonJohnson.txt]

 johnson johnson family of companies johnson johnson j j is a three sector health care company based out of new jersey learn more about our innovations in consumer products medical devices and what type of mark will you make careers jnj com join forces careers faqs contact us update your applicant profile jnj new york stock quote johnson johnson bloomberg stock analysis for johnson johnson jnj new york including stock price stock chart company news key statistics fundamentals and company profile johnson johnson wikipedia the free encyclopedia cap ranking trailing pfizer at 200 5b on march 12 2006 johnson and johnson company profile at marketwatch johnson johnson funds clarimedix johnson 39 s baby baby skin care bath hair products for more than a hundred years new mothers have trusted johnson s baby products to provide the purest gentlest and mildest care for their babies johnson johnson new brunswick nj company facebook johnson johnson new brunswick nj 598821 likes 2221 talking about this 30 were here by caring for the world one person at a time we aspire to help ethicon ethicon ethicon a johnson johnson company develops innovative surgical products for laparoscopic and minimally invasive procedures houston dwi lawyer houston dwi attorney 50 yrs experience contact houston drunk driving defense attorneys johnson johnson baer p c to protect all of your rights you can rest assured that the government is going 
