# Supplementary material for: The magic words: Using computers to uncover mental associations for use in magic trick design
Source: PLoS One. 2017 Aug 9;12(8):e0181877. doi: 10.1371/journal.pone.0181877 (PMC5549901; doi:10.1371/journal.pone.0181877)
Supplement: S1 Datastore — (ZIP) [file pone.0181877.s002.zip › Association Trick Processed Document Stores/googled_JPMorgan.txt]

 j p morgan j p morgan is a leading financial services firm with global scale and reach we offer our clients the most complete and innovative solutions in the industry to j p morgan j p morgan global careers interested in working in americas asia pacific europe india japan south chase co chase co is a leading global financial services firm and one of the largest banking institutions in the united states with operations worldwide j p morgan wikipedia the free encyclopedia john pierpont quot j p quot morgan april 17 1837 march 31 1913 was an american financier banker philanthropist and art collector who dominated corporate j p morgan online log on benefits of j p morgan online system requirements online security help j p morgan named best private bank globally for ultra high net worth clients jpm stock price today chase co stock quote wsj jpm latest company news stock quote historical share prices splits options earnings estimates ratings cash flow and market valuation for chase j p morgan retirement plan services contact us site help log on username password remember username log on forgot username or password first time users set up access chase company jpm news the new york times news about chase company commentary and archival information about chase company from the new york times 
