# Supplementary material for: The magic words: Using computers to uncover mental associations for use in magic trick design
Source: PLoS One. 2017 Aug 9;12(8):e0181877. doi: 10.1371/journal.pone.0181877 (PMC5549901; doi:10.1371/journal.pone.0181877)
Supplement: S1 Datastore — (ZIP) [file pone.0181877.s002.zip › Association Trick Processed Document Stores/googled_Kelloggs.txt]

 kellogg 39 s official website breakfast snacks recipes cereal great days start with kellogg s from cereals to snacks and recipes for every occasion com official website has everything you need including kellogg company the official corporate home page of kellogg 39 s learn more about the kellogg company brands nutrition company values investor relations at the official corporate website kellogg 39 s wikipedia the free encyclopedia kellogg s also kellogg kellogg company and kellogg s of battle creek is an american multinational food manufacturing company headquartered in battle welcome to kellogg careers as one of the most recognizable brands in the world our people make us who we are are you ready to join the kellogg team welcome to kellogg careers coupons kellogg 39 s family rewards printing your coupons 1 kellogg coupons print separately from other coupons be sure to print your selected coupons before you leave this page or move to home kellogg 39 s family rewards earn rewards and enter to win daily prizes from kellogg s family rewards enter codes from specially marked kellogg s family rewards packages then simple breakfast cereals easy dessert recipes and more kellogg 39 s some things are hard for kids to digest rice krispies cereal is easy that s because it s made of rice which moms know is gentle on little tummies where did kellogg school of management northwestern university kellogg school of management is a world class business school we have been developing global leaders with our innovative mba emba and executive 
