# Supplementary material for: The magic words: Using computers to uncover mental associations for use in magic trick design
Source: PLoS One. 2017 Aug 9;12(8):e0181877. doi: 10.1371/journal.pone.0181877 (PMC5549901; doi:10.1371/journal.pone.0181877)
Supplement: S1 Datastore — (ZIP) [file pone.0181877.s002.zip › Association Trick Processed Document Stores/googled_KFC.txt]

 com corporation based in louisville ky is the world s most popular chicken restaurant chain specializing in original recipe extra crispy kentucky grilled store locator com store locator nutrition calculator com desserts drinks nutrition calculator full nutrition guide if you have any questions about and nutrition or are particularly sensitive to specific wikipedia the free encyclopedia whose name was originally an acronym for kentucky fried chicken is a fast food restaurant chain that specializes in fried chicken and is headquartered in on twitter the latest from official u s page of try one of our combos for lunch 4 varieties for only 3 99 all contests u s only louisville ky usa colonel on twitter the latest from colonel kentucky fried chicken louisville ky kentucky fried chicken louisville ky chicken wings did you know you can buy 25 combos at 3 99 with a 100 find out how you can win 100 daily from http www com howdoyou contest kentuckyfriedcruelty com peta 39 s c aign against peta takes on with the help of pamela anderson pink sir paul mccartney and others 
