# Supplementary material for: The magic words: Using computers to uncover mental associations for use in magic trick design
Source: PLoS One. 2017 Aug 9;12(8):e0181877. doi: 10.1371/journal.pone.0181877 (PMC5549901; doi:10.1371/journal.pone.0181877)
Supplement: S1 Datastore — (ZIP) [file pone.0181877.s002.zip › Association Trick Processed Document Stores/googled_Kia.txt]

 cars suvs crossovers and minivans motors america experience s finest range of cars such as the cadenza premium sedan motors wikipedia the free encyclopedia motors corporation korean ipa ki a headquartered in seoul is south korea s second largest automobile manufacturer following the motors america on twitter the latest from motors america welcome to the official motors america twitter page follow us to stay up to date with the newest cars and news photos and reviews autoblog is one of two brands sold in the us by the hyundai automotive group the other being hyundai the south korean brand has recorded consecutive sales motors america youtube welcome to the official youtube channel of motors america check back often for all the latest videos including tv commercials special features and motors america facebook motors america 53057 likes 1615 talking about this from its very humble beginnings as a manufacturer of bicycle parts by hand on the outskirt of seoul motors finance auto loan and leasing options available through dealers vehicles research compare buy aol autos research the before buying compare prices reviews specs options photos and reliability ratings for new and used automobiles 
