# Supplementary material for: The magic words: Using computers to uncover mental associations for use in magic trick design
Source: PLoS One. 2017 Aug 9;12(8):e0181877. doi: 10.1371/journal.pone.0181877 (PMC5549901; doi:10.1371/journal.pone.0181877)
Supplement: S1 Datastore — (ZIP) [file pone.0181877.s002.zip › Association Trick Processed Document Stores/googled_Kleenex.txt]

 select your country brand tissues select the regional website that s right for you facial tissues brand brand tissues come in all varieties to match your lifestyle wikipedia the free encyclopedia is a brand name for a variety of paper based products such as facial tissue bathroom tissue paper towels t ons and diapers often used as a brand facebook brand 267074 likes 525 talking about this the world s first and america s best selling facial tissue the brand is recognized by amazon com facial tissues results 1 24 of 2895 ultra facial tissue white 27 boxes 62 10 40 07 0 02 count free shipping on orders over 35 4 6 out of 5 stars 29 my tissue create your own tissue box to share with friends and family choose a variety of styles and patterns including disney and mlb designs brand on twitter the latest from brand turn to facial tissue and hand towels for the best in comfort and gentle germ protection at history of tissue inventors about com in 1924 the brand of facial tissue was first introduced tissue was invented as a means to remove cold cream early advertisements linked 
