# Supplementary material for: The magic words: Using computers to uncover mental associations for use in magic trick design
Source: PLoS One. 2017 Aug 9;12(8):e0181877. doi: 10.1371/journal.pone.0181877 (PMC5549901; doi:10.1371/journal.pone.0181877)
Supplement: S1 Datastore — (ZIP) [file pone.0181877.s002.zip › Association Trick Processed Document Stores/googled_LOreal.txt]

 l 39 or al paris skincare cosmetics haircare haircolor hair styling manufacturers of cosmetics skincare haircolor and haircare advice on skin care and color charts of new makeup shades owned by l oreal group l 39 or al world leader in beauty makeup cosmetics haircare l or al dedicates its energy and skill to a single area beauty history relive the highlights of the l or al adventure from its creation more than 100 years ago l 39 or al world leader in beauty makeup cosmetics haircare l or al and shiseido finalise the agreement for the acquisition of decl or and carita strategic transaction approved by boards of nestl and l or al l 39 or al the major active ingredients developed by l or al research the triumphs of formulation the l or al corporate foundation csr commitments news l 39 or al wikipedia the free encyclopedia the l or al group is a french cosmetics and beauty company headquartered in clichy hauts de seine france it is the world s largest cosmetics company l 39 or al professionnel usa official site salon professional hair l oreal professionnel official site professional hair color hair care and hair styling products information for salon hair colorists and stylists find a salon l 39 or al professionnel soins du cheveu coiffure mode homme l or al professionnel le sp cialiste de la beaut et du soin du cheveu propose sa gamme de produits professionnels pour r alisation de coiffure mode homme l 39 or al linkedin l or al is world leader in beauty products created in 1909 by eug ne schueller a visionary chemist with a tremendous entrepreneurial instinct for the past 
