# Supplementary material for: The magic words: Using computers to uncover mental associations for use in magic trick design
Source: PLoS One. 2017 Aug 9;12(8):e0181877. doi: 10.1371/journal.pone.0181877 (PMC5549901; doi:10.1371/journal.pone.0181877)
Supplement: S1 Datastore — (ZIP) [file pone.0181877.s002.zip › Association Trick Processed Document Stores/googled_LouisVuitton.txt]

 com louis vuitton international page louis vuitton official website choose your country or region pick up your language and find the right version for you com louis vuitton homepage louis vuitton official website explore the world of louis vuitton its history eu louis vuitton official international website louis vuitton official international website explore the world of louis vuitton read our latest news discover our women and men collections and locate louis vuitton wikipedia the free encyclopedia louis vuitton malletier commonly referred to as louis vuitton or shortened to lv is a french fashion house founded in 1854 by louis vuitton the label s lv louis vuitton on twitter the latest from louis vuitton the official twitter page for louis vuitton digital worldwide louis vuitton facebook a contemporary traveler the louis vuitton man is framed by the vast expanses and stunning landscape of the south western united states more from the louis vuitton handbags and purses purseblog the purse blog feb 14 2014 an editorial on louis vuitton handbags purses and your favorite accessories get prices and shopping advice on louis vuitton designer bags louis vuitton youtube the exclusive inspired source for all louis vuitton video content 
