# Supplementary material for: The magic words: Using computers to uncover mental associations for use in magic trick design
Source: PLoS One. 2017 Aug 9;12(8):e0181877. doi: 10.1371/journal.pone.0181877 (PMC5549901; doi:10.1371/journal.pone.0181877)
Supplement: S1 Datastore — (ZIP) [file pone.0181877.s002.zip › Association Trick Processed Document Stores/googled_MasterCard.txt]

 credit cards debit cards services explore the latest credit cards contests and news from and discover how we re working toward a world beyond cash welcome to worldwide country region selector credit cards debit cards services consumer small business mid size companies corporations public sector merchants issuers about about the company what we do how do transactions work advances commerce on a global basis delivering tremendous value as a franchisor processor and wikipedia the free encyclopedia incorporated nyse ma or worldwide is an american multinational financial services corporation headquartered in the credit cards apply for yours at creditcards com choose among numerous offers for credit cards at creditcards com don t limit yourself on twitter the latest from s official twitter channel for all things priceless usa special and unique offers with priceless cities enjoy special and unique offers on unforgettable experiences priceless cities dining entertainment sports travel more with deals from priceless home advisors advisors the professional services arm of worldwide provides near real time insight based on aggregated transaction data and 
