# Supplementary material for: The magic words: Using computers to uncover mental associations for use in magic trick design
Source: PLoS One. 2017 Aug 9;12(8):e0181877. doi: 10.1371/journal.pone.0181877 (PMC5549901; doi:10.1371/journal.pone.0181877)
Supplement: S1 Datastore — (ZIP) [file pone.0181877.s002.zip › Association Trick Processed Document Stores/googled_McDonalds.txt]

 com home mcdonald s in the usa food and nutrition info franchise opportunities job and career info restaurant locations promotional information history innovation and full menu explorer com full menu explorer com careers com mcdonald s careers we believe the best people in the world work right here mcdonald 39 s wikipedia the free encyclopedia the mcdonald s corporation is the world s largest chain of hamburger fast food restaurants serving around 68 million customers daily in 119 countries mcdonald 39 s official global corporate website about mcdonald s is the leading global foodservice retailer with more than 34000 local restaurants serving more than 69 million people in 118 countries each day mcdonald 39 s facebook mcdonald s 30179832 likes 230066 talking about this 10333967 were here our founding father ray kroc once said mcdonald s is a people business mcdonald 39 s on twitter the latest from mcdonald s welcome to the mcdonald s usa twitter page our awesome team http bit ly lw8jez customer service mcdonald 39 s corporation mcd news the new york times news about the mcdonald s corporation commentary and archival information about the mcdonald s corporation from the new york times 
