# Supplementary material for: The magic words: Using computers to uncover mental associations for use in magic trick design
Source: PLoS One. 2017 Aug 9;12(8):e0181877. doi: 10.1371/journal.pone.0181877 (PMC5549901; doi:10.1371/journal.pone.0181877)
Supplement: S1 Datastore — (ZIP) [file pone.0181877.s002.zip › Association Trick Processed Document Stores/googled_Mercedes-Benz.txt]

 mercedes benz luxury cars sedans suvs coupes and wagons mercedes benz combines luxury with performance across the full line of luxury cars sedans suvs coupes roadsters convertibles more build your own mercedes benz international sports fashion tv design vehicles mercedes benz international contains the topics sports fashion tv design vehicles innovation history and zeitgeist mercedes benz wikipedia the free encyclopedia mercedes benz is a german automobile manufacturer a multinational division of the german manufacturer daimler ag the brand is used for luxury mercedes benz news photos and reviews autoblog mercedes benz is one of if not the oldest surviving automakers in the world founded in 1881 the first mercedes automobile was created in 1886 the german mercedes benz facebook mercedes benz 13055427 likes 176434 talking about this mercedes benz a daimler brand http mb4 me provider mercedes benz fashion week home spotlight mercedes benz gla class always restless view all mercedes benz fashion week official sponsors our sponsors 2013 img legal mercedes amg the official mercedes amg website for information on vehicles news and media amg driving performance mercedes benz yahoo autos mercedes benz cars research all mercedes benz 2013 2014 car models compare new mercedes benz vehicles buy used acuras for sale 
