# Supplementary material for: The magic words: Using computers to uncover mental associations for use in magic trick design
Source: PLoS One. 2017 Aug 9;12(8):e0181877. doi: 10.1371/journal.pone.0181877 (PMC5549901; doi:10.1371/journal.pone.0181877)
Supplement: S1 Datastore — (ZIP) [file pone.0181877.s002.zip › Association Trick Processed Document Stores/googled_Microsoft.txt]

 us devices and services at our mission and values are to help people and businesses throughout the world realize their full potential download center download center find the latest downloads for windows support help and support provides support for products office office com try or buy office 365 for home or business view product information get help wikipedia the free encyclopedia corporation is an american multinational corporation headquartered in redmond washington that develops manufactures licenses supports and on the forbes world 39 s most valuable brands list source list powerful brands year 2013 corporation is engaged in developing licensing and supporting a range of software products and services store xbox surface 2 tablet pc office windows phone free shipping every day at the store find the latest pcs surface 2 tablets xbox one windows phone windows software office 365 accessories corporation msft news the new york times the move to the android operating system of google will offer users far more applications than they can access with phones running on s windows 
