# Supplementary material for: The magic words: Using computers to uncover mental associations for use in magic trick design
Source: PLoS One. 2017 Aug 9;12(8):e0181877. doi: 10.1371/journal.pone.0181877 (PMC5549901; doi:10.1371/journal.pone.0181877)
Supplement: S1 Datastore — (ZIP) [file pone.0181877.s002.zip › Association Trick Processed Document Stores/googled_MoetChandon.txt]

 mo t chandon ch agnes fine and vintage ch agne of mo t chandon ch agne discover the finest vintage ch agnes mo t chandon wikipedia the free encyclopedia mo t chandon 1 or mo t is a french winery and co owner of the luxury goods company mo t hennessy louis vuitton mo t et chandon is one of the moet and chandon ch agne imperial 750ml crown wine moet chandon ch agne imperial is rich and a touch sweet exuding citrus and honey flavors on an easygoing frame medium bodied with moderate moet chandon saturday night live yahoo screen if you re looking to celebrate in a classy sophisticated way then you should be drinking moet chandon find more saturday night live videos on yahoo moet chandon ch agne sparkling wine compare prices results 1 16 of 16 ch agne sparkling wine reviews veuve clicquot ch agne sparkling wine veuve clicquot brut moet chandon grocery gourmet 39 s profile instagram mo t chandon official not for persons under the legal alcohol drinking age nor in countries with restrictions on advertising on alcoholic beverages enjoy moet chandon quot imp rial quot brut ch agne sku 1050627 mar 20 2013 moet chandon quot imp rial quot brut ch agne sku 1050627 91 points wine spectator lemon curd and glazed apricot notes mix with hints of instagram photos webstagram the best instagram justjennmsa tbt with the best boss in the whole world tonyselznick a cpl yrs ago at his bday party such a fun night msafam poppinbottles 
