# Supplementary material for: The magic words: Using computers to uncover mental associations for use in magic trick design
Source: PLoS One. 2017 Aug 9;12(8):e0181877. doi: 10.1371/journal.pone.0181877 (PMC5549901; doi:10.1371/journal.pone.0181877)
Supplement: S1 Datastore — (ZIP) [file pone.0181877.s002.zip › Association Trick Processed Document Stores/googled_MorganStanley.txt]

 morgan stanley global financial services firm and a market leader in securities asset management and credit services morgan stanley online clientserv access your morgan stanley wealth management accounts to view and manage your portfolio pay bills online place trades establish edelivery of account ms new york stock quote morgan stanley bloomberg stock analysis for morgan stanley ms new york including stock price stock chart company news key statistics fundamentals and company profile morgan stanley wikipedia the free encyclopedia morgan stanley nyse ms is an american multinational financial services corporation headquartered in the morgan stanley building midtown manhattan ms stock price today morgan stanley stock quote wsj com ms latest company news stock quote historical share prices splits options earnings estimates ratings cash flow and market valuation for morgan stanley morgan stanley news the new york times news about morgan stanley commentary and archival information about morgan stanley from the new york times on twitter official twitter account of morgan stanley we provide a range of investment banking securities investment management wealth management services morgan stanley nyse ms quotes news google finance morgan stanley is a global financial services company that through its subsidiaries and affiliates provides its products and services to a range of clients and 
