# Supplementary material for: The magic words: Using computers to uncover mental associations for use in magic trick design
Source: PLoS One. 2017 Aug 9;12(8):e0181877. doi: 10.1371/journal.pone.0181877 (PMC5549901; doi:10.1371/journal.pone.0181877)
Supplement: S1 Datastore — (ZIP) [file pone.0181877.s002.zip › Association Trick Processed Document Stores/googled_MTV.txt]

 new music videos reality tv shows celebrity news pop see episodes of your favorite shows watch the latest music videos from your favorite music artists get up to date celebrity and music news original tv shows reality tv shows com get the latest slate of new shows jersey shore teen wolf teen mom wikipedia the free encyclopedia originally an initialism of music television is an american basic cable and satellite television channel owned by the networks music logo group on twitter the latest from the official twitter account for usa tweets by kaitiii nyc music videos playlists reality tv artist news tours artist watch the latest music video from your favorite artists get up to date celebrity and music news see episodes of your favorite reality show facebook beyonc and kanye west changed the music game this year but will one of them take home the u did it my way woodie vote here http on com networks news the new york times news about networks commentary and archival information about networks from the new york times india fresh music latest bollywood news exciting television watch the latest music video from your favourite artists get up to date celebrity and music news see episodes of your favorite reality show 
