# Supplementary material for: The magic words: Using computers to uncover mental associations for use in magic trick design
Source: PLoS One. 2017 Aug 9;12(8):e0181877. doi: 10.1371/journal.pone.0181877 (PMC5549901; doi:10.1371/journal.pone.0181877)
Supplement: S1 Datastore — (ZIP) [file pone.0181877.s002.zip › Association Trick Processed Document Stores/googled_Nescafe.txt]

 home nescaf com here at nescaf we believe there is something special in our little everyday moments from that first wonderful sip of hot milky coffee in the morning to those nescaf wikipedia the free encyclopedia nescaf is a brand of instant coffee made by nestl it comes in many different product forms the name is a portmanteau of the words quot nestl quot and quot caf quot single serve coffee machines capsules nescaf dolce award winning single serve coffee makers coffee house flavors at affordable prices get your nescaf dolce gusto machine today play is a game emulator that lets you play nintendo video games on the internet this site play lets you use to play all your favourite gourmet instant coffee by nescaf taster 39 s choice try our instant coffee house blend decaf and flavored instant coffees vanilla and hazelnut taste for yourself nescaf facebook nescaf 15245514 likes 280142 talking about this every day brings the promise of a fresh start new friends and great coffee at nescaf we are nescaf usa facebook nescaf usa 925183 likes 843 talking about this this page is here to share the passion expertise and innovation that goes into every cup of nescaf nescaf coffee on twitter official global twitter for nescaf the world s leading coffee brand we re all about great coffee new friends opportunities it all starts with a nescaf 
