# Supplementary material for: The magic words: Using computers to uncover mental associations for use in magic trick design
Source: PLoS One. 2017 Aug 9;12(8):e0181877. doi: 10.1371/journal.pone.0181877 (PMC5549901; doi:10.1371/journal.pone.0181877)
Supplement: S1 Datastore — (ZIP) [file pone.0181877.s002.zip › Association Trick Processed Document Stores/googled_Nestle.txt]

 homepage nestl usa nestl is the world s leading nutrition health and wellness company with headquarters in switzerland nestl has offices factories and research and jobs nestl usa whether you re a student seeking a summer internship or a college senior looking for a full time position after graduation nestl usa offers many possibilities home nestl global nestl is the world s leading nutrition health and wellness company good food good life is the promise we commit to everyday everywhere to enhance jobs nestl global find out more about working at nestl our job opportunities and to find tips to start your job search with around 339000 employees made up of 100 different nestl wikipedia the free encyclopedia nestl s a is a swiss multinational food and beverage company headquartered in vevey switzerland it is the largest food company in the world measured by waters nestl waters the healthy hydration company is the number one bottled water company worldwide with around one hundred production sites in 36 countries nestl food beverages facebook nestl 5317144 likes 31540 talking about this 2740 were here named one of the world s most admired food companies in fortune magazine for fourteen 39 s very best baking very best baking has free recipes baking tips and ideas from toll house carnation and libby s pumpkin baking products check back often for holiday 
