# Supplementary material for: The magic words: Using computers to uncover mental associations for use in magic trick design
Source: PLoS One. 2017 Aug 9;12(8):e0181877. doi: 10.1371/journal.pone.0181877 (PMC5549901; doi:10.1371/journal.pone.0181877)
Supplement: S1 Datastore — (ZIP) [file pone.0181877.s002.zip › Association Trick Processed Document Stores/googled_Nike.txt]

 inc inspiration and innovation for every athlete in the world experience sports training shopping and everything else that s new at check out com and experience sports training athletes shopping and store shoes clothing gear shop for at com browse a variety of styles store shoes clothing inc the official corporate website for and its affiliate a collaboration continued the tight of the moment midnight craftwork and japanese artist yuko kanatani partner to deliver second in a series of inc wikipedia the free encyclopedia inc is an american multinational corporation that is engaged in the design development manufacturing and worldwide marketing and selling of footwear mythology wikipedia the free encyclopedia in greek mythology was a goddess who personified victory also known as the winged goddess of victory the roman equivalent was victoria fuelband se motivation on your wrist the smart simple and fun way to get more active see how active you are and get motivated to move on twitter the latest from justdoit beaverton oregon 
