# Supplementary material for: The magic words: Using computers to uncover mental associations for use in magic trick design
Source: PLoS One. 2017 Aug 9;12(8):e0181877. doi: 10.1371/journal.pone.0181877 (PMC5549901; doi:10.1371/journal.pone.0181877)
Supplement: S1 Datastore — (ZIP) [file pone.0181877.s002.zip › Association Trick Processed Document Stores/googled_Nintendo.txt]

 the official web page with codes previews contests and interaction wii official site at learn all about the wii console here at s official site get info on wii 3ds family official website at check out the official website for 3ds and 2ds learn more club official rewards program official site for free 3ds wii warranty extensions digital games wikipedia the free encyclopedia co ltd nintend kabushiki gaisha is a japanese multinational consumer electronics company headquartered in kyoto japan facebook 2490290 likes 38398 talking about this of america is consistently amazed and humbled by the passion and loyalty of our fans our hope is youtube welcome to the official youtube channel where you ll find all the latest videos news and content for wii u and 3ds wii s wii video game console brings gaming to people of all ages discover wii games wii accessories and the benefits of connecting your wii online 
