# Supplementary material for: The magic words: Using computers to uncover mental associations for use in magic trick design
Source: PLoS One. 2017 Aug 9;12(8):e0181877. doi: 10.1371/journal.pone.0181877 (PMC5549901; doi:10.1371/journal.pone.0181877)
Supplement: S1 Datastore — (ZIP) [file pone.0181877.s002.zip › Association Trick Processed Document Stores/googled_Nissan.txt]

 cars trucks crossovers suvs usa official u s site for cars trucks crossovers suvs leaf electric car 100 electric 100 fun compare 2014 leaf versions specsviewing 1 of 2014 motor company wikipedia the free encyclopedia motor company sells its cars under the infiniti datsun and nismo is the leading japanese brand in china russia and mexico news photos and reviews autoblog is a full line automaker headquartered in tokyo japan founded in 1934 the automaker marketed vehicles under its original name datsun at various facebook 8807402 likes 272334 talking about this the brand aspires to provide customers with innovative ideas for the joy of everyday driving vehicles research compare buy aol autos research the before buying compare prices reviews specs options photos and reliability ratings for new and used automobiles 2014 cars yahoo autos cars research all 2013 2014 2015 car models compare new vehicles buy used acuras for sale nmac finance account manager welcome to motor acceptance corporation nmac and the nmac finance account manager we appreciate your business and want to honor your 
