# Supplementary material for: The magic words: Using computers to uncover mental associations for use in magic trick design
Source: PLoS One. 2017 Aug 9;12(8):e0181877. doi: 10.1371/journal.pone.0181877 (PMC5549901; doi:10.1371/journal.pone.0181877)
Supplement: S1 Datastore — (ZIP) [file pone.0181877.s002.zip › Association Trick Processed Document Stores/googled_Nokia.txt]

 cell phones and smartphones usa usa the official website find the latest mobiles smartphones apps maps support and more wikipedia the free encyclopedia oyj is a finnish communications and information technology multinational corporation that is headquartered in espoo finland its solutions and smartphones and mobile phones is the world leading mobile phone supplier find the latest mobiles smartphones apps maps support and more articles on engadget arr jim lad s treasure tags keep your phone and wallet within 50 paces of each other post thumbnail february 16 2014 at 1 00pm this is x android and windows phone collide the verge 6 hours ago it s official the x android phone is here microsoft might be buying s phone business shortly but the finnish smartphone maker is all phones gsm arena gsmarena com gsm cellphones phones filters available coming soon smartphone touchscreen camera bluetooth wi fi gps on twitter rt techshout asha230 asha220 affordable feature phones unveiled at mwc14 http ly 1doymam pic twitter com z3ek1lggxa 8 49 am facebook 12147797 likes 95333 talking about this 
