# Supplementary material for: The magic words: Using computers to uncover mental associations for use in magic trick design
Source: PLoS One. 2017 Aug 9;12(8):e0181877. doi: 10.1371/journal.pone.0181877 (PMC5549901; doi:10.1371/journal.pone.0181877)
Supplement: S1 Datastore — (ZIP) [file pone.0181877.s002.zip › Association Trick Processed Document Stores/googled_Oracle.txt]

 hardware and software engineered to work together engineers hardware and software to work together in the cloud and in your data center employment opportunities build your network with the help and collaboration of 115 000 talented and java se downloads technology network java se downloads including java development kit jdk server java corporation wikipedia the free encyclopedia corporation is an american multinational computer technology corporation headquartered in redwood city california united states the company wikipedia the free encyclopedia in classical antiquity an was a person or agency considered to interface wise counsel or prophetic predictions or precognition of the future inspired by database wikipedia the free encyclopedia the database commonly referred to as rdbms or simply as is an object relational database management system produced and on the forbes world 39 s most valuable brands list corporation is a provider of enterprise software and computer hardware voice one billion stars 30 000 light years and petabytes of data on twitter the latest from stay connected with all things products services training news events promotions and more redwood shores 
