# Supplementary material for: The magic words: Using computers to uncover mental associations for use in magic trick design
Source: PLoS One. 2017 Aug 9;12(8):e0181877. doi: 10.1371/journal.pone.0181877 (PMC5549901; doi:10.1371/journal.pone.0181877)
Supplement: S1 Datastore — (ZIP) [file pone.0181877.s002.zip › Association Trick Processed Document Stores/googled_Pampers.txt]

 diapers baby care and parenting information at com a wealth of trusted information on baby care parenting tips and the right diaper for every baby stage at com get rewards when you buy diapers training pants and wipes another reason to love rewards grow on code every calendar month without missing a month and you ll earn special gifts throughout the year village sign up at com sign up to be a member of village and join gifts to grow receive wikipedia the free encyclopedia is a brand of baby products marketed by procter gamble was at one time only used as a name for a disposable diaper facebook 12655459 likes 328691 talking about this has been celebrating supporting and protecting babies for more than 50 years welcome to our diapers swaddlers wipes nurser babies quot r quot us results 1 24 of 136 buy diapers swaddlers wipes and more from babies quot r quot us keep your baby comfy cozy and dry with the help of and on twitter the latest from we re bringing news and exclusive deals to you and your little one follow us for the inside scoop on amazon com wipes refills wipes holders baby results 1 24 of 1057 sensitive wipes 12x pack 744 count buy new 23 21 19 99 0 10 count from 8 18 get it by tuesday feb 25 if you order 
