# Supplementary material for: The magic words: Using computers to uncover mental associations for use in magic trick design
Source: PLoS One. 2017 Aug 9;12(8):e0181877. doi: 10.1371/journal.pone.0181877 (PMC5549901; doi:10.1371/journal.pone.0181877)
Supplement: S1 Datastore — (ZIP) [file pone.0181877.s002.zip › Association Trick Processed Document Stores/googled_Panasonic.txt]

 north america electronics for your home and business compare and purchase electronics including hd plasma lcd tvs blu ray dvd players digital cameras 3d hd camcorders and more at com shop and compare cameras camcorders at cameras camcorders products are available for review or shop and compare viera televisions at viera televisions products are available for review or purchase at global home consumer digital av mobile phone home communication car av navigation system home appliances batteries beauty healthcare consumer wikipedia the free encyclopedia has a primary listing on the tokyo stock exchange and is a was founded in 1918 by konosuke matsushita as a vendor of duplex l best buy offers innovative electronics home appliances and more with quality and value shop the wide range of products at best buy official european portal europe portal the official home of europe corp on twitter this is the official corp account find updates about latest news all around the world from headquarters in japan tweets in english 
