# Supplementary material for: The magic words: Using computers to uncover mental associations for use in magic trick design
Source: PLoS One. 2017 Aug 9;12(8):e0181877. doi: 10.1371/journal.pone.0181877 (PMC5549901; doi:10.1371/journal.pone.0181877)
Supplement: S1 Datastore — (ZIP) [file pone.0181877.s002.zip › Association Trick Processed Document Stores/googled_Pepsi.txt]

 co home co com official site for co parent company of frito lay and tropicana pulse pulse lets you live for now with our picks of the hottest updates on music sports and entertainment wikipedia the free encyclopedia stylized in lowercase as formerly stylized in uppercase as is a carbonated soft drink that is produced and manufactured by co on twitter the latest from your direct line to livefornow purchase new york facebook 31498062 likes 152845 talking about this your direct line to verse have a product question or comment visit consumer relations at co com career possibilities explore your career possibilities with co parent company to 22 different billion dollar brands like gatorade quaker and tropicana youtube your direct line to verse http www com like us on facebook http www facebook com http www facebook com diet official site for co beverage information home product information no matter the brand you can get nutritional info and more right here 
