# Supplementary material for: The magic words: Using computers to uncover mental associations for use in magic trick design
Source: PLoS One. 2017 Aug 9;12(8):e0181877. doi: 10.1371/journal.pone.0181877 (PMC5549901; doi:10.1371/journal.pone.0181877)
Supplement: S1 Datastore — (ZIP) [file pone.0181877.s002.zip › Association Trick Processed Document Stores/googled_Philips.txt]

 united states learn more about and how we help improve people s lives through meaningful innovation in the areas of healthcare consumer lifestyle and lighting lighting us led conventional lighting solutions lighting is a global market leader with recognized expertise in the global learn more about and how we help improve people s lives through content dam corporate homepage articles global research 100 thumbnail jpg lighting led conventional lighting solutions lighting is a global market leader with recognized expertise in the wikipedia the free encyclopedia koninklijke n v royal commonly known as is a dutch diversified technology company headquartered in amsterdam with primary hue meet hue tweethue help terms conditions privacy cookies press room developers 2004 2014 koninklijke n v all rights reserved nxp semiconductors home nxp is a leading semiconductor company founded by more than 50 years ago nxp creates semiconductors system solutions and software that deliver lumileds led lighting luxeon leds led lighting lumileds lighting company is the world s leading manufacturer of high power leds and a pioneer in the use of led lighting solutions for everyday 
