# Supplementary material for: The magic words: Using computers to uncover mental associations for use in magic trick design
Source: PLoS One. 2017 Aug 9;12(8):e0181877. doi: 10.1371/journal.pone.0181877 (PMC5549901; doi:10.1371/journal.pone.0181877)
Supplement: S1 Datastore — (ZIP) [file pone.0181877.s002.zip › Association Trick Processed Document Stores/googled_PizzaHut.txt]

 pizza pizza hut menu pizza hut make it great with a pizza from your neighborhood pizza hut find our menu locations and deals right here order online or give us a call and order in tonight pizza hut 2014 pizza hut inc all rights reserved powered by quikorder the pizza hut deals pizza deals pizza hut check out pizza hut deals on pizzas sliders big dinner boxes and wings right pizza hut facebook pizza hut 11155049 likes 50169 talking about this pizza hut began with two brothers borrowing 600 from their mom to start a pizzeria what started out small pizza hut on twitter davidragan made a pit stop at during the rain delay the frontrownascar r getting hungry daytona500 pic twitter com qnzky7ke1v pizza hut wikipedia the free encyclopedia pizza hut is an american restaurant chain and international franchise that offers different styles of pizza along with side dishes including salad pasta buffalo pizza hut hawaii home order online menus coupons fundraising community programs locations hours sign up for exclusive online offers email zipcode our famous buffet all you care to eat pizza pasta salad more our food desserts beverages sandwiches pasta buffet kids appetizers wings 
