# Supplementary material for: The magic words: Using computers to uncover mental associations for use in magic trick design
Source: PLoS One. 2017 Aug 9;12(8):e0181877. doi: 10.1371/journal.pone.0181877 (PMC5549901; doi:10.1371/journal.pone.0181877)
Supplement: S1 Datastore — (ZIP) [file pone.0181877.s002.zip › Association Trick Processed Document Stores/googled_Porsche.txt]

 home dr ing h c f ag 2 20 2014 inspecting engines of current 911 gt3 models 2 17 2014 official website dr ing h c f ag the official site provides information about products services and the company wikipedia the free encyclopedia automobil holding se usually shortened to is a german holding company with investments in the automotive industry se is youtube the official channel features exciting content as well as technology and development films by experience the history of motor sports on twitter the latest from the official twitter feed of cars north america please call 1 800 for inquiries atlanta ga facebook 17 classic 911 rally cars a team of 120 people 1 5 years of preparation and 5000 kilometres in 9 days over africa s toughest terrain follow the tuthill news photos and reviews autoblog get news press releases and expert reviews along with detailed photos spy shots videos and road tests of new vehicles cars specifications prices pictures top speed 4 days ago wide range of information on 1862 news and reviews articles 12166 pictures 239 videos and more by top speed 
