# Supplementary material for: The magic words: Using computers to uncover mental associations for use in magic trick design
Source: PLoS One. 2017 Aug 9;12(8):e0181877. doi: 10.1371/journal.pone.0181877 (PMC5549901; doi:10.1371/journal.pone.0181877)
Supplement: S1 Datastore — (ZIP) [file pone.0181877.s002.zip › Association Trick Processed Document Stores/googled_Prada.txt]

 official website official website book fondazione fondazione website ca corner archive rotor john wesley double club curate award e store shopping bag 0 2007 2014 p iva 10115350158 clothing online neiman marcus free shipping free returns always explore neiman marcus for clothing shoes handbags and more shop from our elegant selection of wikipedia the free encyclopedia s p a is an italian luxury fashion house specializing in ready to wear leather and fashion accessories shoes luggage perfumes watches etc founded on twitter the latest from the official twitter page for worldwide milano at amazon com online shopping for at amazon com new bestselling from in clothing accessories pr27ns sunglasses 47 customer reviews youtube iconoclasts by edward enninful 1 567 views 1 day ago iconoclasts by edward enninful inspired by the energy of the harlem renaissance shop for on polyvore shop the latest products and looks on the world s largest fashion site 
