# Supplementary material for: The magic words: Using computers to uncover mental associations for use in magic trick design
Source: PLoS One. 2017 Aug 9;12(8):e0181877. doi: 10.1371/journal.pone.0181877 (PMC5549901; doi:10.1371/journal.pone.0181877)
Supplement: S1 Datastore — (ZIP) [file pone.0181877.s002.zip › Association Trick Processed Document Stores/googled_RalphLauren.txt]

 ralph lauren shop clothing for men women children babies ralph lauren offers luxury men s and women s clothing children s and baby clothes home bedding collections shop clothing home collections at men 39 s clothing polos dress shirts suits shoes ralph lauren shop men s clothing by ralph lauren find men s clothing including polo shirts ralph lauren home home com ralph lauren home products ralph lauren paint design resources portfolio trade professionals store locations shop home at com paint ralph lauren home home com ralph lauren paint discover signature palettes specialty finishes and innovative techniques assistance 888 475 7674 store locator global sites rl tv ralph lauren wikipedia the free encyclopedia ralph lauren born ralph lifshitz october 14 1939 in new york city is an american fashion designer and business executive best known for his polo ralph ralph lauren on twitter the latest from ralph lauren since 1967 ralph lauren has defined the essence of american style tweets from ralph lauren himself are ralph lauren facebook ralph lauren 7406212 likes 59199 talking about this 273145 were here since 1967 ralph lauren has defined the essence of american style striking a ralph lauren watch and jewelry co discover the ralph lauren iconic timepieces and the ralph lauren fine jewelry collection 
