# Supplementary material for: The magic words: Using computers to uncover mental associations for use in magic trick design
Source: PLoS One. 2017 Aug 9;12(8):e0181877. doi: 10.1371/journal.pone.0181877 (PMC5549901; doi:10.1371/journal.pone.0181877)
Supplement: S1 Datastore — (ZIP) [file pone.0181877.s002.zip › Association Trick Processed Document Stores/googled_Samsung.txt]

 us tvs tablets smartphones cameras laptops imagine what can do for you you ll find product and support information for our tvs mobile phones video audios computers and related products smartphones cell phones mobile see cell phone features reviews retailers more including the latest check out our smartphones qwerty phones and more without the contract tvs 3d led lcd plasma hdtv televisions hdtvs offer the best picture quality design and energy efficiency wikipedia the free encyclopedia group hangul hanja korean pronunciation sam s up is a south korean multinational conglomerate company cell phones affordable prices great deals on browse a selection of phones with affordable prices and great deals on t mobile s blazing fast 4g network news reviews rumors and coverage bgr 8 hours ago might have missed out on an early opportunity to buy android before google did but the south korea based technology giant still apps all phones gsm arena gsmarena com gsm cellphones phones filters available coming soon smartphone touchscreen camera bluetooth 
