# Supplementary material for: The magic words: Using computers to uncover mental associations for use in magic trick design
Source: PLoS One. 2017 Aug 9;12(8):e0181877. doi: 10.1371/journal.pone.0181877 (PMC5549901; doi:10.1371/journal.pone.0181877)
Supplement: S1 Datastore — (ZIP) [file pone.0181877.s002.zip › Association Trick Processed Document Stores/googled_Santander.txt]

 banking savings loans and mortgages personal banking services provided by bank we invite you to learn more about our comprehensive range of banking borrowing investment and consumer usa car loans and auto refinance we specialize in automotive financing for dealers and consumers our finance programs help consumers with a wide range of credit situations purchase quality spain wikipedia the free encyclopedia the port city of english s nt n d r spanish santan der is the capital of the autonomous community and historical region of cantabria group wikipedia the free encyclopedia the group s nt n d r is a spanish banking group centered on banco s a and is the largest bank in the eurozone by market corporate website emilio bot n presents the 2014 formula scholarships in bahrain nota de and banque psa finance enter into negotiations to finance acerca del grupo el primer banco de la eurozona cien millones de clientes m s de tres millones de accionistas y la mayor red de oficinas de la banca smart the project envisions the deployment of 20 000 sensors in belgrade guildford l beck and 12 000 exploiting a large variety of technologies tourism in in cantabria spain spain info in english is an elegant city which extends over a wide bay with views of the cantabrian sea its historic quarter includes a group of majestic buildings which are 
