# Supplementary material for: The magic words: Using computers to uncover mental associations for use in magic trick design
Source: PLoS One. 2017 Aug 9;12(8):e0181877. doi: 10.1371/journal.pone.0181877 (PMC5549901; doi:10.1371/journal.pone.0181877)
Supplement: S1 Datastore — (ZIP) [file pone.0181877.s002.zip › Association Trick Processed Document Stores/googled_SAP.txt]

 software solutions business applications it with its breadth of business applications services database and technology is the world s leading provider of enterprise software and services learn how ag wikipedia the free encyclopedia ag is a german multinational software corporation that makes enterprise software to manage business operations and customer relations headquartered careers careers the best run businesses run careers home local career sites log in who we are the company making an impact summary for ag ads yahoo finance 3 days ago view the basic stock chart on yahoo finance change the date range chart type and compare ag ads against other companies on twitter the latest from the official twitter feed of all tweets by socialkev or erinmcgee20 unless otherwise noted global ag adr nyse quotes news google finance ag is engaged in enterprise applications in terms of software and software related service revenue the company s core business is selling licenses for welcome hana hana is a completely re imagined platform for real time business hana converges database and application platform capabilities in memory to facebook 231496 likes 2187 talking about this is the world s leading provider of business software offering applications and services that enable companies 
