# Supplementary material for: The magic words: Using computers to uncover mental associations for use in magic trick design
Source: PLoS One. 2017 Aug 9;12(8):e0181877. doi: 10.1371/journal.pone.0181877 (PMC5549901; doi:10.1371/journal.pone.0181877)
Supplement: S1 Datastore — (ZIP) [file pone.0181877.s002.zip › Association Trick Processed Document Stores/googled_Shell.txt]

 in the united states united states today announces it has begun production from the mars b development through olympus the company s seventh and largest floating deep water jobs and careers united states on friday 21st february between 7 00 p m and saturday 22nd february 3 00 a m gmt it is not possible to login to your my application account view your the global homepage global is a global group of energy and petrochemicals companies with around 90000 employees in more than 80 countries and territories jobs and careers global professionals are you ready to take your career to the next level with you can help make a difference to the world and get more out of your working life computing wikipedia the free encyclopedia computing from wikipedia the free encyclopedia jump to navigation search computing may refer to unix windows royal dutch wikipedia the free encyclopedia royal dutch plc lse rdsa rdsb commonly known as is an anglo dutch multinational oil and gas company incorporated in the united credit cards welcome to credit cards citibank credit cards citi u s credit cards introducing the citi line of credit cards personal credit card login to your account online citi cards login here to access your personal credit card account online 
