# Supplementary material for: The magic words: Using computers to uncover mental associations for use in magic trick design
Source: PLoS One. 2017 Aug 9;12(8):e0181877. doi: 10.1371/journal.pone.0181877 (PMC5549901; doi:10.1371/journal.pone.0181877)
Supplement: S1 Datastore — (ZIP) [file pone.0181877.s002.zip › Association Trick Processed Document Stores/googled_Siemens.txt]

 global website urbanization climate change and modern healthcare require innovative solutions discover as a strong partner technological pioneer and responsible usa usa provides technology and innovation in the fields of healthcare jobs and careers global website for students graduates and professionals offers excellent our regional jobs careers websites medical solutions healthcare global assays can help the healthcare provider by aiding in the diagnosis of wikipedia the free encyclopedia ag is a german multinational engineering and electronics conglomerate company headquartered in munich and berlin it is europe s largest usa jobs careers at u s we are the team working to find answers to the most challenging questions of our time we strive to create the sustainable systems and youtube welcome to official channel on youtube the place to go for the latest videos is an integrated technology company the business healthcare the healthcare industry s leading supplier of information technology solutions health services offers a broad range of clinical financial and 
