# Supplementary material for: The magic words: Using computers to uncover mental associations for use in magic trick design
Source: PLoS One. 2017 Aug 9;12(8):e0181877. doi: 10.1371/journal.pone.0181877 (PMC5549901; doi:10.1371/journal.pone.0181877)
Supplement: S1 Datastore — (ZIP) [file pone.0181877.s002.zip › Association Trick Processed Document Stores/googled_Smirnoff.txt]

 vodka vodka is the largest vodka brand in the world pure clean and ultra smooth its classic taste has inspired other varieties all over the globe vodkas vodka flavors flavored vodka vodkas vodka flavors flavored vodka dd 1 2 3 4 5 6 7 8 9 wikipedia the free encyclopedia is a brand of vodka owned and produced by the british company diageo the brand began with a vodka distillery founded in moscow by pyotr vodka on twitter clearly you ve reached the vodka twitter profile please age verify via dm must be of age in your country http t co dzihljej http t co zgs7xsbd youtube introducing mixhibit app 6 645 views 4 months ago watch as these 5 friends head out for a night of fun capture every unexpected moment and relive vodka products crown wine spirits florida s leading liquor wine and gift basket store order online for delivery throughout florida send a gift to any florida home or office largest selection of yakov shots of stand up comedy russian comedian online gift shop schedule biography tickets and description of the show i d please mm january february march april may june july august september october november december dd 1 2 3 4 5 6 7 8 9 10 11 12 13 
