# Supplementary material for: The magic words: Using computers to uncover mental associations for use in magic trick design
Source: PLoS One. 2017 Aug 9;12(8):e0181877. doi: 10.1371/journal.pone.0181877 (PMC5549901; doi:10.1371/journal.pone.0181877)
Supplement: S1 Datastore — (ZIP) [file pone.0181877.s002.zip › Association Trick Processed Document Stores/googled_Sony.txt]

 usa consumer electronics products movies music games view the wide world of electronics products the people the ideas the entertainment and everything else that moves beyond the ordinary anything you esupport electronics esupport online store buy laptops ultrabooks tablets led tvs shop the online store and buy laptops ultrabook computers tablets led playstation ps4 ps3 ps vita psp ps2 playstation shop electronics weekly deals laptops android tablets android smartphones hdtvs 2014 computer entertainment america llc global global headquarters gateway to electronics games music movies financial service and websites worldwide and group information corporate information investor wikipedia the free encyclopedia corporation son kabushiki gaisha commonly referred to as is a japanese multinational conglomerate corporation headquartered xperia smartphones smartphones us xperia android smartphones from create listen watch and play do it all whenever wherever with xperia smartphones xperia smartphones from smartphones xperia android smartphones from create listen watch and play do it all whenever wherever with mobile xperia smartphones 
