# Supplementary material for: The magic words: Using computers to uncover mental associations for use in magic trick design
Source: PLoS One. 2017 Aug 9;12(8):e0181877. doi: 10.1371/journal.pone.0181877 (PMC5549901; doi:10.1371/journal.pone.0181877)
Supplement: S1 Datastore — (ZIP) [file pone.0181877.s002.zip › Association Trick Processed Document Stores/googled_Sprite.txt]

 has joined forces with legendary artist futura to bring self expression to center court futura will showcase his art on custom made basketballs that will be computer graphics wikipedia the free encyclopedia in computer graphics a also known by other names see synonyms below is a two dimensional image or animation that is integrated into a larger scene soft drink wikipedia the free encyclopedia is a colorless lemon lime flavored caffeine free soft drink created by the coca cola company it was introduced in the united states in 1961 this was creature wikipedia the free encyclopedia the term is a broad term referring to a number of supernatural legendary creatures the term is generally used in reference to elf like creatures including lightning wikipedia the free encyclopedia s are large scale electrical discharges that occur high above thunderstorm clouds or cumulonimbus giving rise to a quite varied range of visual shapes wikipedia the free encyclopedia or may refer to creature legendary creatures such as elves fairies and pixies a spirit being a ghost the spirit of a deceased person or facebook 16195166 likes 70268 talking about this is the world s leading lemon lime flavored soft drink sold in more than 190 countries on twitter the latest from pouring out intense refreshment one tweet at a time there s nothingsoft about it atlanta ga 
