# Supplementary material for: The magic words: Using computers to uncover mental associations for use in magic trick design
Source: PLoS One. 2017 Aug 9;12(8):e0181877. doi: 10.1371/journal.pone.0181877 (PMC5549901; doi:10.1371/journal.pone.0181877)
Supplement: S1 Datastore — (ZIP) [file pone.0181877.s002.zip › Association Trick Processed Document Stores/googled_Starbucks.txt]

 coffee company since 1971 coffee company has been committed to ethically sourcing and roasting the highest quality arabica coffee in the world today with stores store locator coffee company store locator search for stores could not find the specified address wikipedia the free encyclopedia corporation is an american global coffee company and coffeehouse chain based in seattle washington is the largest coffeehouse facebook 36232403 likes 391929 talking about this 17183957 were here has an unusually human approach to business we always figured that coffee on twitter the latest from coffee freshly brewed tweets from paige archana and madeline at seattle wa store coffee tea products and gifts shop store online buy coffee tea brewers gifts drinkware and logo merchandise 39 s profile instagram 384 photos 2106807 followers 1005 following follow coffee freshly brewed instagrams from in seattle wa tag your coffee on the forbes world 39 s most valuable brands list corporation is a roaster marketer and retailer of coffee operating in 60 countries the company purchases and roasts coffees that it sells along with 
