# Supplementary material for: The magic words: Using computers to uncover mental associations for use in magic trick design
Source: PLoS One. 2017 Aug 9;12(8):e0181877. doi: 10.1371/journal.pone.0181877 (PMC5549901; doi:10.1371/journal.pone.0181877)
Supplement: S1 Datastore — (ZIP) [file pone.0181877.s002.zip › Association Trick Processed Document Stores/googled_ThomsonReuters.txt]

 thomson reuters home thomson reuters exchange app tackling big topics in a dynamic format thomson reuters exchange magazine launches on the app store thomson reuters careers thomson reuters is the world s leading source of intelligent information for about us thomson reuters about us thomson reuters is the world s leading source of intelligent thomson reuters wikipedia the free encyclopedia thomson reuters corporation r t rz is a multinational media and information firm based in new york city it was created by the thomson corporation s thomson reuters on twitter the latest from thomson reuters the world s leading source of intelligent information for businesses and professionals this account is reuters com business financial news breaking us thomson reuters is the world s largest international multimedia news agency thomson reuters journalists are subject to an editorial handbook which thomson reuters on the forbes world 39 s most valuable brands list thomson reuters corporation thomson reuters is a provider of information for the world s businesses and professionals as of january 1 2012 the company clear thomson reuters clear is an investigative research system that provides information about a person or business from proprietary sources and public records 
