# Supplementary material for: The magic words: Using computers to uncover mental associations for use in magic trick design
Source: PLoS One. 2017 Aug 9;12(8):e0181877. doi: 10.1371/journal.pone.0181877 (PMC5549901; doi:10.1371/journal.pone.0181877)
Supplement: S1 Datastore — (ZIP) [file pone.0181877.s002.zip › Association Trick Processed Document Stores/googled_Tiffany.txt]

 co choose your country co has been the world s premier jeweler and america s house of design since 1837 shop creations of timeless beauty and superlative craftsmanship home co co has been the world s premier jeweler and america s house of jewelry co co has been the world s premier jeweler and america s house of engagement rings co co has been the world s premier jeweler and america s house of speak to our diamond experts try on exquisite engagement rings and find out wikipedia the free encyclopedia look up or tiphaine in wiktionary the free dictionary or s may refer to contents 1 people 2 businesses 3 places 3 1 united states co wikipedia the free encyclopedia company nyse tif known colloquially as or s is an american multinational luxury jewelry and specialty retailer having headquarters imdb soundtrack ted was born on october 2 1971 in norwalk california usa as renee darwisch she has been married to benn george i think we 39 re alone now youtube aug 22 2011 music video by performing i think we re alone now c 1987 geffen records 
