# Supplementary material for: The magic words: Using computers to uncover mental associations for use in magic trick design
Source: PLoS One. 2017 Aug 9;12(8):e0181877. doi: 10.1371/journal.pone.0181877 (PMC5549901; doi:10.1371/journal.pone.0181877)
Supplement: S1 Datastore — (ZIP) [file pone.0181877.s002.zip › Association Trick Processed Document Stores/googled_Toyota.txt]

 cars trucks suvs hybrids official site explore the newest trucks cars suvs hybrids and minivans see photos compare models get tips calculate payments and more wikipedia the free encyclopedia motor corporation is a japanese automotive manufacturer headquartered in aichi japan in 2013 the multinational corporation consisted of financial services provides online approval for financing and leasing options at dealers motor corporation global website global website of motor corporation company information ir information environment social activities usa on twitter the latest from usa official tweets from usa let s go places contact http com support for all customer service questions motor corporation tm news the new york times news about the motor corporation commentary and archival information about the motor corporation from the new york times usa facebook help us keep the usa page one that all our fans will like we encourage you to review the terms of use and privacy policy which are available news photos and reviews autoblog kiichiro toyoda founded the company in 1937 by spinning off the automotive division of his father s company industries now headquartered in 
