# Supplementary material for: The magic words: Using computers to uncover mental associations for use in magic trick design
Source: PLoS One. 2017 Aug 9;12(8):e0181877. doi: 10.1371/journal.pone.0181877 (PMC5549901; doi:10.1371/journal.pone.0181877)
Supplement: S1 Datastore — (ZIP) [file pone.0181877.s002.zip › Association Trick Processed Document Stores/googled_UPS.txt]

 delivery service from sm my choice sign up now tired of seeing this sign up for tracking tracking information use your infonotice or tracking number to get updates on your delivery or shipping freight logistics and supply chain management from company news tracking software employment information and faq shipping shipping com shipping with can be easy create a shipment schedule a pickup careers welcome to careers select your location united states albania argentina armenia australia austria azerbaijan bahrain bangladesh belarus united parcel service wikipedia the free encyclopedia united parcel service of north america inc typically referred to as stylized as is the largest shipment logistics company in the world the american uninterruptible power supply wikipedia the free encyclopedia a small free standing the unit in the photo has an iec 60320 c14 input and three c13 outputs a large datacenter scale being installed by on twitter stay connected to global trade sustainability logistics is the official logistics partner of the ncaa tweets by the social media team atlanta ga 
