# Supplementary material for: The magic words: Using computers to uncover mental associations for use in magic trick design
Source: PLoS One. 2017 Aug 9;12(8):e0181877. doi: 10.1371/journal.pone.0181877 (PMC5549901; doi:10.1371/journal.pone.0181877)
Supplement: S1 Datastore — (ZIP) [file pone.0181877.s002.zip › Association Trick Processed Document Stores/googled_Visa (1).txt]

 digital payments for individuals businesses and governments is a digital payments company that connects financial institutions merchants governments in 200 countries with credit debit and prepaid products about usa is the world s leading global payments technology company we enable customers to use digital currency instead of cash and checks inc credit cards and other payment solutions payment card used by people around the world cards offer convenience and reliability use cards to pay for purchases in more than 170 u s bureau of consular affairs us department of state need help getting started many non u s citizens need a to enter the united states to visit work and live why do you want to travel to the united states inc wikipedia the free encyclopedia inc is an american multinational financial services corporation headquartered in foster city california united states it facilitates electronic funds transfers document wikipedia the free encyclopedia a from the latin charta lit quot paper that has been seen quot is a conditionally authority given by a competent authority of a country for a person who is not a on twitter the latest from everywhere isn t just a place it can be the journey it could be the destination but it s always a new state of mind usa credit cards creditcards com apply for credit cards at creditcards com compare online low interest rate credit card applications apply with a secure credit card application 
