# Supplementary material for: The magic words: Using computers to uncover mental associations for use in magic trick design
Source: PLoS One. 2017 Aug 9;12(8):e0181877. doi: 10.1371/journal.pone.0181877 (PMC5549901; doi:10.1371/journal.pone.0181877)
Supplement: S1 Datastore — (ZIP) [file pone.0181877.s002.zip › Association Trick Processed Document Stores/googled_Volkswagen.txt]

 of america the official site of parts of site requires flash and quicktime wikipedia the free encyclopedia is a german automobile manufacturer headquartered in wolfsburg lower saxony germany is the original and top selling marque of international welcome to simply electrifying the e up experience it now das auto magazine the new golf estate the xl1view details the up view details news photos and reviews autoblog is the original brand within the group that also contains audi bentley bugatti lamborghini porsche seat skoda ducati and scania usa youtube isn t new but a lot of our cars are this is a great place to learn all about them if you have a concern or an issue about your vehicle we want group of america chattanooga accountability for our future careers erl corporate social responsibility report 2008 2013 group of america inc all rights reserved yahoo autos cars research all 2013 2014 car models compare new vehicles buy used acuras for sale usa herndon va automotive manufacturing car we re and we re glad that you like us while you re here take a look around ask us questions and get to know our community you ll see that 
