# Supplementary material for: The magic words: Using computers to uncover mental associations for use in magic trick design
Source: PLoS One. 2017 Aug 9;12(8):e0181877. doi: 10.1371/journal.pone.0181877 (PMC5549901; doi:10.1371/journal.pone.0181877)
Supplement: S1 Datastore — (ZIP) [file pone.0181877.s002.zip › Association Trick Processed Document Stores/googled_Xerox.txt]

 document management digital printing equipment business find solutions for document management digital color printing equipment office production printers and business process outsourcing at careers grow your skills advance your career with careers allow ideas and people to thrive discover your future with support and drivers search for your product for our knowledge base faqs how tos drivers and drivers mysupport personalized support content meter and supply information office equipment office printing and office supplies and office supplies all in one printers reduce your carbon footprint wikipedia the free encyclopedia corporation ltd z r ks is an american multinational document management corporation that produces and sells a range of color and parc company wikipedia the free encyclopedia parc palo alto research center incorporated formerly parc is a research and development company in palo alto california with a distinguished parc a company practicing open innovation parc a company provides custom r d services technology expertise and ip to fortune 500 and global 1000 companies global careers student careers student about us student career profile student working at student search jobs 
