# Supplementary material for: The magic words: Using computers to uncover mental associations for use in magic trick design
Source: PLoS One. 2017 Aug 9;12(8):e0181877. doi: 10.1371/journal.pone.0181877 (PMC5549901; doi:10.1371/journal.pone.0181877)
Supplement: S1 Datastore — (ZIP) [file pone.0181877.s002.zip › Association Trick Processed Document Stores/googled_Zara.txt]

 united states official website latest trends in clothing for women men and kids at online new arrivals fashion catalog collections and lookbooks every week official website enjoy the latest in fashion for women men and kids find online new arrivals lookbook people c aign and more weekly contents shop online collection woman sale united states languages log in shopping bag 0 free shipping for standard orders retailer wikipedia the free encyclopedia is a spanish clothing and accessories retailer based in arteixo galicia and founded in 1975 by amancio ortega and rosal a mera it is the flagship chain facebook 20325685 likes 60429 talking about this help us keep this page clean by avoiding any indecent or harmful material including but not limited to profanity home international shop here for everything you need to furnish and decorate your home the home online store brings you the latest trends for your bedroom bathroom home home decor bedroom bathroom tableware living room and decorative accessories fashion for home with home decoration and furnishings home on twitter the latest from for customer support please refer to http bit ly mhc8ig 
